# Supplementary material for: Single-cell sequencing reveals cell heterogeneity and aberrantly activated pathways associated with microvascular invasion in hepatocellular carcinoma
Source: Front Cell Dev Biol. 2025 Jan 29;13:1449624. doi: 10.3389/fcell.2025.1449624 (PMC11814199; doi:10.3389/fcell.2025.1449624)
Supplement: Supplementary file 2 [file DataSheet2.xlsx]

## Sheet: Sheet1
Supplementary Data 2. Metadata of all cells in this study
Single cell images captured in this study and their annotations
	orig.ident	nCount_RNA	nFeature_RNA	percent.mt	doublet.class	pANN	RNA_snn_res.1	seurat_clusters	group	celltype
AAACATCGAAACATCGCTGAGCCA_1_1_1_1_1	1NT_P21	4318	1310	4.90968	Singlet	0.275385	5	5	NT	Myeloid_cells
AAACATCGAACCGAGAAACCGAGA_1_1_1_1_1	1NT_P21	2059	672	5.09956	Singlet	0.00307692	3	3	NT	T_cells
AAACATCGAACGTGATGTCTGTCA_1_1_1_1_1	1NT_P21	5552	1721	14.2831	Singlet	0.343077	15	15	NT	Mesenchymal_cells
AAACATCGAACGTGATTAGGATGA_1_1_1_1_1	1NT_P21	3837	737	4.37842	Singlet	0.0723077	12	12	NT	T_cells
AAACATCGAACTCACCAACGTGAT_1_1_1_1_1	1NT_P21	3412	1445	7.64947	Singlet	0.364615	23	23	NT	Endothelial
AAACATCGAAGAGATCCGCATACA_1_1_1_1_1	1NT_P21	2380	933	8.31933	Singlet	0.0584615	8	8	NT	NK_cells
AAACATCGAATGTTGCCACTTCGA_1_1_1_1_1	1NT_P21	3372	1202	9.69751	Singlet	0.244615	2	2	NT	Myeloid_cells
AAACATCGAATGTTGCCAGCGTTA_1_1_1_1_1	1NT_P21	2434	899	9.40838	Singlet	0.0323077	3	3	NT	T_cells
AAACATCGAATGTTGCGGAGAACA_1_1_1_1_1	1NT_P21	10228	2624	6.15956	Singlet	0.327692	4	4	NT	Myeloid_cells
AAACATCGACAAGCTATGAAGAGA_1_1_1_1_1	1NT_P21	4866	1256	6.65845	Singlet	0.189231	0	0	NT	Myeloid_cells
AAACATCGACACGACCAGCAGGAA_1_1_1_1_1	1NT_P21	7709	1637	7.21235	Singlet	0.344615	6	6	NT	B_cells
AAACATCGACCACTGTTGGCTTCA_1_1_1_1_1	1NT_P21	5581	2247	11.7362	Singlet	0.315385	17	17	NT	HPCs
AAACATCGAGAGTCAAAGCAGGAA_1_1_1_1_1	1NT_P21	5409	1366	16.5835	Singlet	0.196923	0	0	NT	Myeloid_cells
AAACATCGAGATCGCACACCTTAC_1_1_1_1_1	1NT_P21	2203	814	9.30549	Singlet	0.0153846	12	12	NT	T_cells
AAACATCGAGATGTACAGCACCTC_1_1_1_1_1	1NT_P21	2274	937	15.3914	Singlet	0.0323077	8	8	NT	NK_cells
AAACATCGAGCAGGAAACACAGAA_1_1_1_1_1	1NT_P21	3382	1167	14.0154	Singlet	0.103077	8	8	NT	NK_cells
AAACATCGAGTACAAGCCGACAAC_1_1_1_1_1	1NT_P21	9226	751	2.4496	Singlet	0.2	6	6	NT	B_cells
AAACATCGAGTGGTCACGAACTTA_1_1_1_1_1	1NT_P21	2166	1025	10.988	Singlet	0.326154	17	17	NT	HPCs
AAACATCGATCCTGTAAGTACAAG_1_1_1_1_1	1NT_P21	2101	759	9.04331	Singlet	0.0861538	13	13	NT	B_cells
AAACATCGATGCCTAAAACAACCA_1_1_1_1_1	1NT_P21	2202	922	4.54133	Singlet	0.167692	13	13	NT	B_cells
AAACATCGATGCCTAAAAGGTACA_1_1_1_1_1	1NT_P21	3093	1121	15.8099	Singlet	0.187692	7	7	NT	T_cells
AAACATCGATGCCTAAAGCCATGC_1_1_1_1_1	1NT_P21	2810	1048	9.82206	Singlet	0.0923077	8	8	NT	NK_cells
AAACATCGATTGGCTCACATTGGC_1_1_1_1_1	1NT_P21	3092	1243	6.56533	Singlet	0.263077	19	19	NT	T_cells
AAACATCGCAAGGAGCAACAACCA_1_1_1_1_1	1NT_P21	2525	1065	8.83168	Singlet	0.152308	7	7	NT	T_cells
AAACATCGCAATGGAAACAGCAGA_1_1_1_1_1	1NT_P21	3428	894	11.0268	Singlet	0.0446154	13	13	NT	B_cells
AAACATCGCAGCGTTACACTTCGA_1_1_1_1_1	1NT_P21	2965	837	12.7825	Singlet	0.0523077	13	13	NT	B_cells
AAACATCGCAGCGTTACAGATCTG_1_1_1_1_1	1NT_P21	3474	1028	5.72827	Singlet	0.101538	3	3	NT	T_cells
AAACATCGCCGTGAGACCTCTATC_1_1_1_1_1	1NT_P21	3400	1080	10.1176	Singlet	0.163077	0	0	NT	Myeloid_cells
AAACATCGCGAACTTAAGGCTAAC_1_1_1_1_1	1NT_P21	3275	1300	5.70992	Singlet	0.22	2	2	NT	Myeloid_cells
AAACATCGCGCTGATCCGCTGATC_1_1_1_1_1	1NT_P21	2823	1171	10.7333	Singlet	0.149231	8	8	NT	NK_cells
AAACATCGCTCAATGAAGATGTAC_1_1_1_1_1	1NT_P21	2326	849	8.03955	Singlet	0.0276923	3	3	NT	T_cells
AAACATCGCTCAATGAGAACAGGC_1_1_1_1_1	1NT_P21	2226	932	8.49057	Singlet	0.0523077	8	8	NT	NK_cells
AAACATCGCTGAGCCAGCGAGTAA_1_1_1_1_1	1NT_P21	9692	1037	1.93974	Singlet	0.213846	6	6	NT	B_cells
AAACATCGGACAGTGCAGATGTAC_1_1_1_1_1	1NT_P21	2094	763	8.59599	Singlet	0.0107692	12	12	NT	T_cells
AAACATCGGACAGTGCTGAAGAGA_1_1_1_1_1	1NT_P21	3720	1265	7.68817	Singlet	0.267692	5	5	NT	Myeloid_cells
AAACATCGGACTAGTAAGTCACTA_1_1_1_1_1	1NT_P21	2159	790	9.26355	Singlet	0.0276923	12	12	NT	T_cells
AAACATCGGAGCTGAATGAAGAGA_1_1_1_1_1	1NT_P21	2152	729	14.684	Singlet	0.00307692	3	3	NT	T_cells
AAACATCGGGTGCGAAACCTCCAA_1_1_1_1_1	1NT_P21	5486	1699	8.2027	Singlet	0.247692	16	16	NT	Myeloid_cells
AAACATCGGGTGCGAATCCGTCTA_1_1_1_1_1	1NT_P21	2019	788	14.4626	Singlet	0.0184615	8	8	NT	NK_cells
AAACATCGGTACGCAACACCTTAC_1_1_1_1_1	1NT_P21	3278	1489	8.17572	Singlet	0.381538	11	11	NT	Endothelial
AAACATCGGTCTGTCACCGTGAGA_1_1_1_1_1	1NT_P21	2621	928	11.1789	Singlet	0.0384615	12	12	NT	T_cells
AAACATCGGTCTGTCACGAACTTA_1_1_1_1_1	1NT_P21	2097	827	4.33953	Singlet	0.0138462	3	3	NT	T_cells
AAACATCGTAGGATGAAAGACGGA_1_1_1_1_1	1NT_P21	2732	1022	13.287	Singlet	0.107692	4	4	NT	Myeloid_cells
AAACATCGTAGGATGACAAGACTA_1_1_1_1_1	1NT_P21	2084	789	10.6526	Singlet	0.0476923	19	19	NT	T_cells
AAACATCGTATCAGCAGACTAGTA_1_1_1_1_1	1NT_P21	4420	1786	11.1765	Singlet	0.364615	17	17	NT	HPCs
AAACATCGTATCAGCAGCCACATA_1_1_1_1_1	1NT_P21	2117	639	9.77799	Singlet	0.00923077	3	3	NT	T_cells
AAACATCGTCCGTCTACCTCTATC_1_1_1_1_1	1NT_P21	2615	935	9.71319	Singlet	0.113846	21	21	NT	MAST
AAACATCGTGAAGAGATGGAACAA_1_1_1_1_1	1NT_P21	2500	807	9.64	Singlet	0.0107692	3	3	NT	T_cells
AAACATCGTGGCTTCACCGACAAC_1_1_1_1_1	1NT_P21	4261	1754	12.2037	Singlet	0.338462	17	17	NT	HPCs
AAACATCGTGGTGGTACCGACAAC_1_1_1_1_1	1NT_P21	3151	1343	4.8556	Singlet	0.286154	7	7	NT	T_cells
AACAACCAAACAACCAACAGATTC_1_1_1_1_1	1NT_P21	2058	944	11.4674	Singlet	0.101538	8	8	NT	NK_cells
AACAACCAAACCGAGACGAACTTA_1_1_1_1_1	1NT_P21	4482	1621	6.29183	Singlet	0.376923	23	23	NT	Endothelial
AACAACCAAACCGAGACTGGCATA_1_1_1_1_1	1NT_P21	5034	1486	11.6011	Singlet	0.336923	19	19	NT	T_cells
AACAACCAAACTCACCACACAGAA_1_1_1_1_1	1NT_P21	6357	1953	8.29007	Singlet	0.323077	2	2	NT	Myeloid_cells
AACAACCAAAGAGATCGTGTTCTA_1_1_1_1_1	1NT_P21	3130	1216	9.04153	Singlet	0.243077	15	15	NT	Mesenchymal_cells
AACAACCAAAGGACACACAGATTC_1_1_1_1_1	1NT_P21	11983	3014	8.22832	Singlet	0.326154	10	10	NT	Malignant_cells
AACAACCAAAGGACACCAATGGAA_1_1_1_1_1	1NT_P21	3315	779	3.68024	Singlet	0.215385	6	6	NT	B_cells
AACAACCAAATCCGTCTGAAGAGA_1_1_1_1_1	1NT_P21	3103	1062	9.24911	Singlet	0.123077	4	4	NT	Myeloid_cells
AACAACCAACAAGCTATATCAGCA_1_1_1_1_1	1NT_P21	2064	775	6.5407	Singlet	0.00923077	3	3	NT	T_cells
AACAACCAACACAGAACCGTGAGA_1_1_1_1_1	1NT_P21	19839	1404	0.932507	Singlet	0.224615	6	6	NT	B_cells
AACAACCAACAGCAGAGTACGCAA_1_1_1_1_1	1NT_P21	2033	878	12.2971	Singlet	0.0369231	8	8	NT	NK_cells
AACAACCAACATTGGCACGTATCA_1_1_1_1_1	1NT_P21	2853	1090	15.7378	Singlet	0.235385	0	0	NT	Myeloid_cells
AACAACCAAGAGTCAAAGGCTAAC_1_1_1_1_1	1NT_P21	2620	901	8.9313	Singlet	0.124615	5	5	NT	Myeloid_cells
AACAACCAAGTCACTAATTGGCTC_1_1_1_1_1	1NT_P21	2328	757	6.31443	Singlet	0.0230769	3	3	NT	T_cells
AACAACCAAGTCACTATGGAACAA_1_1_1_1_1	1NT_P21	5081	1358	9.76186	Singlet	0.104615	2	2	NT	Myeloid_cells
AACAACCAATCATTCCAAACATCG_1_1_1_1_1	1NT_P21	3895	1497	4.69833	Singlet	0.353846	11	11	NT	Endothelial
AACAACCAATCCTGTACAGCGTTA_1_1_1_1_1	1NT_P21	5151	1447	8.46438	Singlet	0.289231	5	5	NT	Myeloid_cells
AACAACCAATCCTGTATATCAGCA_1_1_1_1_1	1NT_P21	2149	929	5.25826	Singlet	0.0984615	12	12	NT	T_cells
AACAACCAATGCCTAAAATGTTGC_1_1_1_1_1	1NT_P21	2353	879	11.9422	Singlet	0.02	12	12	NT	T_cells
AACAACCAATTGGCTCATCATTCC_1_1_1_1_1	1NT_P21	2353	1167	11.7722	Singlet	0.323077	1	1	NT	Malignant_cells
AACAACCACAACCACAAGATCGCA_1_1_1_1_1	1NT_P21	2201	830	6.54248	Singlet	0.0123077	3	3	NT	T_cells
AACAACCACAAGGAGCGTACGCAA_1_1_1_1_1	1NT_P21	2815	952	8.77442	Singlet	0.08	21	21	NT	MAST
AACAACCACAGATCTGCTGGCATA_1_1_1_1_1	1NT_P21	2015	810	6.74938	Singlet	0.0215385	12	12	NT	T_cells
AACAACCACATCAAGTAAACATCG_1_1_1_1_1	1NT_P21	2042	795	8.03134	Singlet	0.00923077	3	3	NT	T_cells
AACAACCACCATCCTCATAGCGAC_1_1_1_1_1	1NT_P21	3176	821	10.0756	Singlet	0.0276923	3	3	NT	T_cells
AACAACCACCTCTATCCCTAATCC_1_1_1_1_1	1NT_P21	3432	911	12.1503	Singlet	0.0830769	13	13	NT	B_cells
AACAACCACGGATTGCATAGCGAC_1_1_1_1_1	1NT_P21	2289	703	12.8877	Singlet	0.0846154	13	13	NT	B_cells
AACAACCACTCAATGAAAACATCG_1_1_1_1_1	1NT_P21	3699	1044	9.35388	Singlet	0.14	13	13	NT	B_cells
AACAACCAGAACAGGCAGAGTCAA_1_1_1_1_1	1NT_P21	4900	1470	7.85714	Singlet	0.272308	5	5	NT	Myeloid_cells
AACAACCAGACTAGTAATGCCTAA_1_1_1_1_1	1NT_P21	2447	886	12.219	Singlet	0.0169231	3	3	NT	T_cells
AACAACCAGAGTTAGCCACCTTAC_1_1_1_1_1	1NT_P21	2339	737	9.96152	Singlet	0.0784615	13	13	NT	B_cells
AACAACCAGCCAAGACGCCACATA_1_1_1_1_1	1NT_P21	5196	1691	6.42802	Singlet	0.3	21	21	NT	MAST
AACAACCAGCCACATATGGAACAA_1_1_1_1_1	1NT_P21	4019	1329	6.12093	Singlet	0.190769	18	18	NT	Myeloid_cells
AACAACCAGCGAGTAAAGCAGGAA_1_1_1_1_1	1NT_P21	8186	1962	9.33301	Singlet	0.292308	0	0	NT	Myeloid_cells
AACAACCAGCGAGTAAATTGGCTC_1_1_1_1_1	1NT_P21	2027	737	6.61075	Singlet	0.00307692	3	3	NT	T_cells
AACAACCAGGAGAACAAGCCATGC_1_1_1_1_1	1NT_P21	2483	930	11.4781	Singlet	0.0261538	12	12	NT	T_cells
AACAACCAGGAGAACACACCTTAC_1_1_1_1_1	1NT_P21	2528	914	8.46519	Singlet	0.0261538	3	3	NT	T_cells
AACAACCAGGAGAACACTCAATGA_1_1_1_1_1	1NT_P21	3595	1305	11.6829	Singlet	0.144615	8	8	NT	NK_cells
AACAACCAGGAGAACAGAATCTGA_1_1_1_1_1	1NT_P21	2483	725	12.2835	Singlet	0.0138462	3	3	NT	T_cells
AACAACCAGGTGCGAAAGCACCTC_1_1_1_1_1	1NT_P21	2341	856	8.11619	Singlet	0.0769231	13	13	NT	B_cells
AACAACCAGTACGCAAAGCAGGAA_1_1_1_1_1	1NT_P21	2101	867	10.4712	Singlet	0.04	8	8	NT	NK_cells
AACAACCATAGGATGAATTGGCTC_1_1_1_1_1	1NT_P21	9358	2383	8.30306	Singlet	0.316923	7	7	NT	T_cells
AACAACCATATCAGCACACTTCGA_1_1_1_1_1	1NT_P21	2012	791	9.19483	Singlet	0.0230769	3	3	NT	T_cells
AACAACCATCCGTCTACTGTAGCC_1_1_1_1_1	1NT_P21	2107	858	5.79022	Singlet	0.0276923	12	12	NT	T_cells
AACAACCATGAAGAGAGATGAATC_1_1_1_1_1	1NT_P21	2039	818	10.7406	Singlet	0.0261538	12	12	NT	T_cells
AACAACCATGGCTTCAAACAACCA_1_1_1_1_1	1NT_P21	3773	906	15.5049	Singlet	0.0861538	13	13	NT	B_cells
AACAACCATGGCTTCATGGAACAA_1_1_1_1_1	1NT_P21	2332	748	9.47684	Singlet	0.00461538	3	3	NT	T_cells
AACCGAGAAACGCTTAACAGATTC_1_1_1_1_1	1NT_P21	2200	958	2.86364	Singlet	0.173846	16	16	NT	Myeloid_cells
AACCGAGAAACGCTTAACGTATCA_1_1_1_1_1	1NT_P21	5172	1441	9.43542	Singlet	0.210769	2	2	NT	Myeloid_cells
AACCGAGAAACGTGATAACTCACC_1_1_1_1_1	1NT_P21	2289	793	12.713	Singlet	0.00461538	8	8	NT	NK_cells
AACCGAGAAACGTGATCCTCTATC_1_1_1_1_1	1NT_P21	2624	851	5.8689	Singlet	0.0246154	3	3	NT	T_cells
AACCGAGAAACTCACCTGAAGAGA_1_1_1_1_1	1NT_P21	2280	948	11.0965	Singlet	0.0769231	8	8	NT	NK_cells
AACCGAGAAAGACGGAAGAGTCAA_1_1_1_1_1	1NT_P21	5083	1323	18.1192	Singlet	0.181538	0	0	NT	Myeloid_cells
AACCGAGAAAGACGGACGGATTGC_1_1_1_1_1	1NT_P21	2237	842	8.67233	Singlet	0.0138462	3	3	NT	T_cells
AACCGAGAAAGGACACCACCTTAC_1_1_1_1_1	1NT_P21	2164	946	6.28466	Singlet	0.0661538	8	8	NT	NK_cells
AACCGAGAACACAGAAAGTGGTCA_1_1_1_1_1	1NT_P21	2162	701	13.2285	Singlet	0.00769231	3	3	NT	T_cells
AACCGAGAACACGACCCCTCCTGA_1_1_1_1_1	1NT_P21	2532	633	5.37125	Singlet	0.02	3	3	NT	T_cells
AACCGAGAACATTGGCCACCTTAC_1_1_1_1_1	1NT_P21	3441	1051	9.6193	Singlet	0.195385	2	2	NT	Myeloid_cells
AACCGAGAACCACTGTCCATCCTC_1_1_1_1_1	1NT_P21	2127	915	6.67607	Singlet	0.0553846	12	12	NT	T_cells
AACCGAGAACGTATCACCGACAAC_1_1_1_1_1	1NT_P21	20515	1100	1.01389	Singlet	0.195385	6	6	NT	B_cells
AACCGAGAACTATGCAACCACTGT_1_1_1_1_1	1NT_P21	8030	1714	9.53923	Singlet	0.330769	6	6	NT	B_cells
AACCGAGAAGCCATGCAACAACCA_1_1_1_1_1	1NT_P21	2237	829	14.0814	Singlet	0.00769231	3	3	NT	T_cells
AACCGAGAATCATTCCGTACGCAA_1_1_1_1_1	1NT_P21	2427	906	12.773	Singlet	0.0276923	19	19	NT	T_cells
AACCGAGACACTTCGAAGATGTAC_1_1_1_1_1	1NT_P21	6693	1865	5.75228	Singlet	0.253846	0	0	NT	Myeloid_cells
AACCGAGACAGCGTTAGATAGACA_1_1_1_1_1	1NT_P21	2287	968	7.95802	Singlet	0.146154	16	16	NT	Myeloid_cells
AACCGAGACATCAAGTTGGTGGTA_1_1_1_1_1	1NT_P21	2617	1202	12.1895	Singlet	0.333846	17	17	NT	HPCs
AACCGAGACCTCTATCACATTGGC_1_1_1_1_1	1NT_P21	2297	813	17.1528	Singlet	0.146154	13	13	NT	B_cells
AACCGAGACCTCTATCCAACCACA_1_1_1_1_1	1NT_P21	2212	904	5.28933	Singlet	0.161538	16	16	NT	Myeloid_cells
AACCGAGACGACACACAGTACAAG_1_1_1_1_1	1NT_P21	2818	722	7.7005	Singlet	0.0307692	3	3	NT	T_cells
AACCGAGACGACACACATCCTGTA_1_1_1_1_1	1NT_P21	4937	1603	13.9964	Singlet	0.324615	15	15	NT	Mesenchymal_cells
AACCGAGACGACTGGAATCATTCC_1_1_1_1_1	1NT_P21	2825	1012	8.88496	Singlet	0.0784615	12	12	NT	T_cells
AACCGAGACGACTGGAGCTAACGA_1_1_1_1_1	1NT_P21	2442	870	4.6683	Singlet	0.0415385	3	3	NT	T_cells
AACCGAGACGCATACACAAGGAGC_1_1_1_1_1	1NT_P21	2145	777	11.0956	Singlet	0.00153846	3	3	NT	T_cells
AACCGAGACGCTGATCCAACCACA_1_1_1_1_1	1NT_P21	3554	1135	9.36972	Singlet	0.152308	2	2	NT	Myeloid_cells
AACCGAGACGCTGATCTCTTCACA_1_1_1_1_1	1NT_P21	13588	1617	2.40654	Singlet	0.261538	6	6	NT	B_cells
AACCGAGACGGATTGCGAGTTAGC_1_1_1_1_1	1NT_P21	2172	830	7.32044	Singlet	0.0123077	3	3	NT	T_cells
AACCGAGACTAAGGTCTGGCTTCA_1_1_1_1_1	1NT_P21	2099	627	14.102	Singlet	0.0661538	13	13	NT	B_cells
AACCGAGACTGGCATACACCTTAC_1_1_1_1_1	1NT_P21	6895	801	2.32052	Singlet	0.209231	6	6	NT	B_cells
AACCGAGACTGTAGCCCCAGTTCA_1_1_1_1_1	1NT_P21	2215	981	10.1129	Singlet	0.236923	15	15	NT	Mesenchymal_cells
AACCGAGAGACAGTGCGCTCGGTA_1_1_1_1_1	1NT_P21	2344	932	11.8174	Singlet	0.0430769	8	8	NT	NK_cells
AACCGAGAGACTAGTAAAGGACAC_1_1_1_1_1	1NT_P21	2013	715	15.1515	Singlet	0.00153846	3	3	NT	T_cells
AACCGAGAGACTAGTAGTCGTAGA_1_1_1_1_1	1NT_P21	6291	1575	6.91464	Singlet	0.207692	11	11	NT	Endothelial
AACCGAGAGAGCTGAAGAGCTGAA_1_1_1_1_1	1NT_P21	7294	986	3.71538	Singlet	0.236923	6	6	NT	B_cells
AACCGAGAGCCAAGACATTGGCTC_1_1_1_1_1	1NT_P21	2185	839	8.46682	Singlet	0.0169231	8	8	NT	NK_cells
AACCGAGAGCCAAGACGGTGCGAA_1_1_1_1_1	1NT_P21	4434	1371	11.051	Singlet	0.184615	4	4	NT	Myeloid_cells
AACCGAGAGCCACATAACAGCAGA_1_1_1_1_1	1NT_P21	2515	920	13.4791	Singlet	0.133846	13	13	NT	B_cells
AACCGAGAGCCACATAAGCCATGC_1_1_1_1_1	1NT_P21	2315	995	10.7127	Singlet	0.123077	8	8	NT	NK_cells
AACCGAGAGCGAGTAACCTAATCC_1_1_1_1_1	1NT_P21	2908	959	8.5282	Singlet	0.04	3	3	NT	T_cells
AACCGAGAGCGAGTAACGCTGATC_1_1_1_1_1	1NT_P21	5838	1606	10.209	Singlet	0.232308	0	0	NT	Myeloid_cells
AACCGAGAGCTCGGTAACGTATCA_1_1_1_1_1	1NT_P21	3356	1136	12.0679	Singlet	0.118462	12	12	NT	T_cells
AACCGAGAGCTCGGTACGACACAC_1_1_1_1_1	1NT_P21	3329	948	10.2433	Singlet	0.0646154	13	13	NT	B_cells
AACCGAGAGGAGAACAGTGTTCTA_1_1_1_1_1	1NT_P21	3757	1319	6.94703	Singlet	0.295385	3	3	NT	T_cells
AACCGAGAGGTGCGAAAATGTTGC_1_1_1_1_1	1NT_P21	3078	1166	7.79727	Singlet	0.252308	19	19	NT	T_cells
AACCGAGAGGTGCGAAAGTGGTCA_1_1_1_1_1	1NT_P21	2329	985	4.55131	Singlet	0.169231	16	16	NT	Myeloid_cells
AACCGAGAGTGTTCTAATTGAGGA_1_1_1_1_1	1NT_P21	2878	853	10.5281	Singlet	0.0984615	13	13	NT	B_cells
AACCGAGATGAAGAGAAGGCTAAC_1_1_1_1_1	1NT_P21	2785	1007	9.33573	Singlet	0.0753846	12	12	NT	T_cells
AACCGAGATGGAACAAAGTCACTA_1_1_1_1_1	1NT_P21	2896	987	11.0843	Singlet	0.0492308	8	8	NT	NK_cells
AACCGAGATGGCTTCACAATGGAA_1_1_1_1_1	1NT_P21	4653	1424	5.41586	Singlet	0.290769	20	20	NT	Myeloid_cells
AACCGAGATTCACGCAAGGCTAAC_1_1_1_1_1	1NT_P21	2849	781	8.28361	Singlet	0.0692308	13	13	NT	B_cells
AACCGAGATTCACGCACGCATACA_1_1_1_1_1	1NT_P21	3215	917	10.0156	Singlet	0.103077	13	13	NT	B_cells
AACGCTTAAAACATCGTTCACGCA_1_1_1_1_1	1NT_P21	2692	1252	12.4071	Singlet	0.352308	23	23	NT	Endothelial
AACGCTTAAACGCTTACGCTGATC_1_1_1_1_1	1NT_P21	3330	1180	7.47748	Singlet	0.118462	4	4	NT	Myeloid_cells
AACGCTTAAACGCTTATCTTCACA_1_1_1_1_1	1NT_P21	6211	1525	10.3365	Singlet	0.156923	0	0	NT	Myeloid_cells
AACGCTTAAACGTGATCAACCACA_1_1_1_1_1	1NT_P21	3313	1344	13.8243	Singlet	0.358462	10	10	NT	Malignant_cells
AACGCTTAAAGAGATCGAGCTGAA_1_1_1_1_1	1NT_P21	2070	1146	8.50242	Singlet	0.304615	17	17	NT	HPCs
AACGCTTAAAGGTACACTCAATGA_1_1_1_1_1	1NT_P21	2232	805	9.27419	Singlet	0.00769231	3	3	NT	T_cells
AACGCTTAAATGTTGCCACTTCGA_1_1_1_1_1	1NT_P21	2370	1046	7.25738	Singlet	0.135385	8	8	NT	NK_cells
AACGCTTAAATGTTGCGCTAACGA_1_1_1_1_1	1NT_P21	2694	911	13.029	Singlet	0.138462	5	5	NT	Myeloid_cells
AACGCTTAACACAGAAAGGCTAAC_1_1_1_1_1	1NT_P21	2543	870	12.0724	Singlet	0.00769231	19	19	NT	T_cells
AACGCTTAACACAGAACAATGGAA_1_1_1_1_1	1NT_P21	4872	1587	6.50657	Singlet	0.273846	5	5	NT	Myeloid_cells
AACGCTTAACAGCAGACCAGTTCA_1_1_1_1_1	1NT_P21	2630	953	0.26616	Singlet	0.161538	7	7	NT	T_cells
AACGCTTAACATTGGCGCGAGTAA_1_1_1_1_1	1NT_P21	4799	1599	14.0654	Singlet	0.335385	15	15	NT	Mesenchymal_cells
AACGCTTAACATTGGCTGAAGAGA_1_1_1_1_1	1NT_P21	2649	807	14.4583	Singlet	0.101538	4	4	NT	Myeloid_cells
AACGCTTAACCACTGTCGAACTTA_1_1_1_1_1	1NT_P21	3258	1503	12.9527	Singlet	0.347692	17	17	NT	HPCs
AACGCTTAACGCTCGATGGTGGTA_1_1_1_1_1	1NT_P21	2277	771	7.50988	Singlet	0.106154	0	0	NT	Myeloid_cells
AACGCTTAAGCCATGCGAACAGGC_1_1_1_1_1	1NT_P21	2087	730	12.9372	Singlet	0.00307692	3	3	NT	T_cells
AACGCTTAAGGCTAACCGACACAC_1_1_1_1_1	1NT_P21	3718	1118	13.3943	Singlet	0.110769	2	2	NT	Myeloid_cells
AACGCTTAATAGCGACCCGAAGTA_1_1_1_1_1	1NT_P21	2538	1000	10.1261	Singlet	0.0553846	12	12	NT	T_cells
AACGCTTAATGCCTAACAACCACA_1_1_1_1_1	1NT_P21	4692	1705	9.61211	Singlet	0.372308	11	11	NT	Endothelial
AACGCTTAATGCCTAATGGCTTCA_1_1_1_1_1	1NT_P21	2536	950	10.6073	Singlet	0.124615	3	3	NT	T_cells
AACGCTTAATTGGCTCCGCATACA_1_1_1_1_1	1NT_P21	2029	870	7.3928	Singlet	0.0646154	12	12	NT	T_cells
AACGCTTACAAGGAGCTGGAACAA_1_1_1_1_1	1NT_P21	2818	967	14.017	Singlet	0.132308	13	13	NT	B_cells
AACGCTTACACTTCGAAGAGTCAA_1_1_1_1_1	1NT_P21	4590	1342	12.2222	Singlet	0.116923	2	2	NT	Myeloid_cells
AACGCTTACACTTCGAATCATTCC_1_1_1_1_1	1NT_P21	2059	777	8.35357	Singlet	0.00769231	19	19	NT	T_cells
AACGCTTACACTTCGACAGCGTTA_1_1_1_1_1	1NT_P21	2128	845	7.33083	Singlet	0.0123077	3	3	NT	T_cells
AACGCTTACATACCAACGCTGATC_1_1_1_1_1	1NT_P21	9577	2823	13.8248	Singlet	0.323077	17	17	NT	HPCs
AACGCTTACCAGTTCAGATGAATC_1_1_1_1_1	1NT_P21	11024	1964	6.00508	Singlet	0.355385	6	6	NT	B_cells
AACGCTTACCATCCTCAGCAGGAA_1_1_1_1_1	1NT_P21	2062	777	7.41998	Singlet	0.00769231	3	3	NT	T_cells
AACGCTTACCATCCTCCAATGGAA_1_1_1_1_1	1NT_P21	5077	1555	8.33169	Singlet	0.255385	5	5	NT	Myeloid_cells
AACGCTTACCATCCTCGGAGAACA_1_1_1_1_1	1NT_P21	3706	1120	14.1662	Singlet	0.2	14	14	NT	Myeloid_cells
AACGCTTACCGACAACAACCGAGA_1_1_1_1_1	1NT_P21	5545	2032	9.75654	Singlet	0.333846	17	17	NT	HPCs
AACGCTTACCTCTATCAAGGTACA_1_1_1_1_1	1NT_P21	2255	789	9.26829	Singlet	0.0892308	2	2	NT	Myeloid_cells
AACGCTTACGCTGATCGCCACATA_1_1_1_1_1	1NT_P21	2582	809	9.99225	Singlet	0.104615	13	13	NT	B_cells
AACGCTTACTAAGGTCGGTGCGAA_1_1_1_1_1	1NT_P21	2122	833	14.7502	Singlet	0.172308	5	5	NT	Myeloid_cells
AACGCTTACTCAATGAACACAGAA_1_1_1_1_1	1NT_P21	2093	849	13.569	Singlet	0.00769231	3	3	NT	T_cells
AACGCTTACTGAGCCACAAGACTA_1_1_1_1_1	1NT_P21	5291	1695	8.37271	Singlet	0.347692	5	5	NT	Myeloid_cells
AACGCTTACTGAGCCACTGTAGCC_1_1_1_1_1	1NT_P21	2293	835	7.02137	Singlet	0.106154	13	13	NT	B_cells
AACGCTTAGACAGTGCACAAGCTA_1_1_1_1_1	1NT_P21	2304	920	10.6771	Singlet	0.0138462	12	12	NT	T_cells
AACGCTTAGACAGTGCGCTCGGTA_1_1_1_1_1	1NT_P21	2052	929	18.9084	Singlet	0.315385	17	17	NT	HPCs
AACGCTTAGACTAGTAAACAACCA_1_1_1_1_1	1NT_P21	2267	869	8.46934	Singlet	0.130769	16	16	NT	Myeloid_cells
AACGCTTAGACTAGTAACACGACC_1_1_1_1_1	1NT_P21	3494	995	11.8203	Singlet	0.0584615	13	13	NT	B_cells
AACGCTTAGACTAGTAACCTCCAA_1_1_1_1_1	1NT_P21	3025	961	10.876	Singlet	0.0461538	8	8	NT	NK_cells
AACGCTTAGAGCTGAAACACGACC_1_1_1_1_1	1NT_P21	2392	944	11.3712	Singlet	0.0246154	3	3	NT	T_cells
AACGCTTAGAGCTGAAGATAGACA_1_1_1_1_1	1NT_P21	4910	1860	18.3503	Singlet	0.329231	1	1	NT	Malignant_cells
AACGCTTAGAGTTAGCTTCACGCA_1_1_1_1_1	1NT_P21	2353	829	10.4547	Singlet	0.0138462	3	3	NT	T_cells
AACGCTTAGATAGACACAATGGAA_1_1_1_1_1	1NT_P21	2054	926	5.74489	Singlet	0.0492308	12	12	NT	T_cells
AACGCTTAGCTAACGACATCAAGT_1_1_1_1_1	1NT_P21	2425	779	10.268	Singlet	0.0692308	13	13	NT	B_cells
AACGCTTAGCTAACGAGCTAACGA_1_1_1_1_1	1NT_P21	3324	1119	8.9651	Singlet	0.124615	3	3	NT	T_cells
AACGCTTAGGTGCGAATCTTCACA_1_1_1_1_1	1NT_P21	4447	1752	10.8388	Singlet	0.313846	17	17	NT	HPCs
AACGCTTAGTCGTAGAAGATGTAC_1_1_1_1_1	1NT_P21	5690	1371	12.0562	Singlet	0.195385	0	0	NT	Myeloid_cells
AACGCTTAGTCGTAGAATGCCTAA_1_1_1_1_1	1NT_P21	3567	903	4.42949	Singlet	0.267692	6	6	NT	B_cells
AACGCTTAGTCTGTCAATTGAGGA_1_1_1_1_1	1NT_P21	3436	1293	7.01397	Singlet	0.146154	12	12	NT	T_cells
AACGCTTAGTCTGTCACCAGTTCA_1_1_1_1_1	1NT_P21	2314	869	5.74762	Singlet	0.0261538	3	3	NT	T_cells
AACGCTTATAGGATGAGGAGAACA_1_1_1_1_1	1NT_P21	3262	1074	11.9865	Singlet	0.129231	13	13	NT	B_cells
AACGCTTATCTTCACACATACCAA_1_1_1_1_1	1NT_P21	4745	1587	6.63857	Singlet	0.3	2	2	NT	Myeloid_cells
AACGCTTATGAAGAGAATCATTCC_1_1_1_1_1	1NT_P21	2076	839	6.1657	Singlet	0.0153846	3	3	NT	T_cells
AACGCTTATGAAGAGACCTAATCC_1_1_1_1_1	1NT_P21	9052	2044	7.84357	Singlet	0.264615	2	2	NT	Myeloid_cells
AACGCTTATGGAACAACAGATCTG_1_1_1_1_1	1NT_P21	2312	652	5.36332	Singlet	0.0230769	3	3	NT	T_cells
AACGCTTATGGCTTCAGAGCTGAA_1_1_1_1_1	1NT_P21	2968	1113	7.14286	Singlet	0.0892308	12	12	NT	T_cells
AACGCTTATTCACGCAAGATGTAC_1_1_1_1_1	1NT_P21	2559	1015	6.29152	Singlet	0.0907692	12	12	NT	T_cells
AACGTGATAAACATCGCATACCAA_1_1_1_1_1	1NT_P21	4803	1207	9.88965	Singlet	0.183077	14	14	NT	Myeloid_cells
AACGTGATAACGTGATTATCAGCA_1_1_1_1_1	1NT_P21	2058	840	4.56754	Singlet	0.0261538	12	12	NT	T_cells
AACGTGATAACTCACCGACTAGTA_1_1_1_1_1	1NT_P21	2695	756	7.30983	Singlet	0.0215385	3	3	NT	T_cells
AACGTGATAATCCGTCAAGAGATC_1_1_1_1_1	1NT_P21	2512	902	8.32006	Singlet	0.141538	5	5	NT	Myeloid_cells
AACGTGATACAGATTCAACCGAGA_1_1_1_1_1	1NT_P21	3791	1217	7.12213	Singlet	0.163077	21	21	NT	MAST
AACGTGATACAGATTCACAGCAGA_1_1_1_1_1	1NT_P21	2173	767	12.1491	Singlet	0.00615385	3	3	NT	T_cells
AACGTGATACATTGGCTTCACGCA_1_1_1_1_1	1NT_P21	2408	785	14.9086	Singlet	0.00307692	3	3	NT	T_cells
AACGTGATACCACTGTCTAAGGTC_1_1_1_1_1	1NT_P21	2655	756	8.24859	Singlet	0.0723077	13	13	NT	B_cells
AACGTGATACGCTCGAGATAGACA_1_1_1_1_1	1NT_P21	5192	1898	5.87442	Singlet	0.355385	7	7	NT	T_cells
AACGTGATACTATGCAATCCTGTA_1_1_1_1_1	1NT_P21	2927	983	10.1127	Singlet	0.138462	2	2	NT	Myeloid_cells
AACGTGATACTATGCACAACCACA_1_1_1_1_1	1NT_P21	9925	2989	11.9899	Singlet	0.355385	17	17	NT	HPCs
AACGTGATAGAGTCAATAGGATGA_1_1_1_1_1	1NT_P21	2456	1124	4.84528	Singlet	0.232308	16	16	NT	Myeloid_cells
AACGTGATAGATCGCACGCTGATC_1_1_1_1_1	1NT_P21	2657	878	11.4415	Singlet	0.0153846	19	19	NT	T_cells
AACGTGATAGATGTACACGTATCA_1_1_1_1_1	1NT_P21	4131	438	3.55846	Singlet	0.166154	6	6	NT	B_cells
AACGTGATAGATGTACATTGGCTC_1_1_1_1_1	1NT_P21	2211	761	9.36228	Singlet	0.02	3	3	NT	T_cells
AACGTGATAGCACCTCACACGACC_1_1_1_1_1	1NT_P21	3791	1188	10.4458	Singlet	0.156923	4	4	NT	Myeloid_cells
AACGTGATAGGCTAACTGGTGGTA_1_1_1_1_1	1NT_P21	3041	972	10.7859	Singlet	0.0907692	0	0	NT	Myeloid_cells
AACGTGATAGTACAAGAGTACAAG_1_1_1_1_1	1NT_P21	2190	826	16.895	Singlet	0.143077	0	0	NT	Myeloid_cells
AACGTGATAGTACAAGCCTCCTGA_1_1_1_1_1	1NT_P21	3254	1070	8.60479	Singlet	0.107692	2	2	NT	Myeloid_cells
AACGTGATAGTGGTCATCTTCACA_1_1_1_1_1	1NT_P21	5637	1519	8.26681	Singlet	0.233846	2	2	NT	Myeloid_cells
AACGTGATATCCTGTACACCTTAC_1_1_1_1_1	1NT_P21	2776	896	5.87176	Singlet	0.0476923	3	3	NT	T_cells
AACGTGATATCCTGTACGCTGATC_1_1_1_1_1	1NT_P21	2414	874	10.4391	Singlet	0.0107692	3	3	NT	T_cells
AACGTGATATGCCTAAAAGACGGA_1_1_1_1_1	1NT_P21	2313	939	16.4289	Singlet	0.0492308	9	9	NT	Endothelial
AACGTGATATGCCTAAACGTATCA_1_1_1_1_1	1NT_P21	17889	1812	2.81178	Singlet	0.22	6	6	NT	B_cells
AACGTGATATTGAGGACCGACAAC_1_1_1_1_1	1NT_P21	2534	834	10.6946	Singlet	0.00461538	3	3	NT	T_cells
AACGTGATCAACCACACCTCTATC_1_1_1_1_1	1NT_P21	13895	2396	5.36164	Singlet	0.363077	6	6	NT	B_cells
AACGTGATCAACCACAGATGAATC_1_1_1_1_1	1NT_P21	3474	891	3.85723	Singlet	0.230769	6	6	NT	B_cells
AACGTGATCACCTTACGATGAATC_1_1_1_1_1	1NT_P21	13380	2767	6.81614	Singlet	0.306154	0	0	NT	Myeloid_cells
AACGTGATCCAGTTCACCGTGAGA_1_1_1_1_1	1NT_P21	3603	1129	7.74355	Singlet	0.166154	13	13	NT	B_cells
AACGTGATCCGTGAGAAACGTGAT_1_1_1_1_1	1NT_P21	3301	1399	10.9058	Singlet	0.356923	17	17	NT	HPCs
AACGTGATCCTAATCCCCAGTTCA_1_1_1_1_1	1NT_P21	2152	800	11.9888	Singlet	0.00461538	3	3	NT	T_cells
AACGTGATCCTCCTGAAGGCTAAC_1_1_1_1_1	1NT_P21	7185	1889	10.1601	Singlet	0.376923	5	5	NT	Myeloid_cells
AACGTGATCGAACTTAAACGTGAT_1_1_1_1_1	1NT_P21	3502	1577	8.3952	Singlet	0.313846	17	17	NT	HPCs
AACGTGATCGACACACATTGAGGA_1_1_1_1_1	1NT_P21	2572	877	13.0249	Singlet	0.0630769	13	13	NT	B_cells
AACGTGATCGACACACCCTCCTGA_1_1_1_1_1	1NT_P21	3147	996	10.5497	Singlet	0.146154	13	13	NT	B_cells
AACGTGATCGCTGATCATCCTGTA_1_1_1_1_1	1NT_P21	3222	1354	15.4562	Singlet	0.313846	17	17	NT	HPCs
AACGTGATCGGATTGCGAACAGGC_1_1_1_1_1	1NT_P21	2118	827	5.47686	Singlet	0.0553846	16	16	NT	Myeloid_cells
AACGTGATCTAAGGTCCGCATACA_1_1_1_1_1	1NT_P21	2796	1018	5.65093	Singlet	0.207692	16	16	NT	Myeloid_cells
AACGTGATCTAAGGTCTGGTGGTA_1_1_1_1_1	1NT_P21	3525	1053	8.59574	Singlet	0.126154	13	13	NT	B_cells
AACGTGATCTCAATGAACAGCAGA_1_1_1_1_1	1NT_P21	6068	1522	8.02571	Singlet	0.276923	5	5	NT	Myeloid_cells
AACGTGATCTGTAGCCCCGAAGTA_1_1_1_1_1	1NT_P21	5385	1453	9.34076	Singlet	0.206154	0	0	NT	Myeloid_cells
AACGTGATGAACAGGCACGCTCGA_1_1_1_1_1	1NT_P21	3076	1053	7.93238	Singlet	0.0861538	8	8	NT	NK_cells
AACGTGATGAACAGGCAGTGGTCA_1_1_1_1_1	1NT_P21	2051	794	7.89859	Singlet	0.0169231	12	12	NT	T_cells
AACGTGATGAATCTGAAACCGAGA_1_1_1_1_1	1NT_P21	3114	1366	6.22993	Singlet	0.369231	11	11	NT	Endothelial
AACGTGATGAGCTGAACAACCACA_1_1_1_1_1	1NT_P21	2484	957	5.59581	Singlet	0.181538	16	16	NT	Myeloid_cells
AACGTGATGATAGACAGAGCTGAA_1_1_1_1_1	1NT_P21	3436	1090	6.51921	Singlet	0.150769	13	13	NT	B_cells
AACGTGATGATGAATCAGAGTCAA_1_1_1_1_1	1NT_P21	2543	824	11.5611	Singlet	0.00461538	3	3	NT	T_cells
AACGTGATGATGAATCCCGAAGTA_1_1_1_1_1	1NT_P21	2189	911	8.35998	Singlet	0.0369231	3	3	NT	T_cells
AACGTGATGGAGAACAACAGATTC_1_1_1_1_1	1NT_P21	2626	532	5.55979	Singlet	0.203077	6	6	NT	B_cells
AACGTGATGTCGTAGATGGCTTCA_1_1_1_1_1	1NT_P21	5704	1439	11.2027	Singlet	0.187692	2	2	NT	Myeloid_cells
AACGTGATGTCTGTCAACAAGCTA_1_1_1_1_1	1NT_P21	2104	636	7.84221	Singlet	0.0215385	3	3	NT	T_cells
AACGTGATGTGTTCTAACATTGGC_1_1_1_1_1	1NT_P21	2079	897	6.97451	Singlet	0.06	8	8	NT	NK_cells
AACGTGATTAGGATGAGGTGCGAA_1_1_1_1_1	1NT_P21	2682	1239	10.5145	Singlet	0.290769	15	15	NT	Mesenchymal_cells
AACGTGATTCTTCACAAGGCTAAC_1_1_1_1_1	1NT_P21	7969	2436	12.3729	Singlet	0.326154	17	17	NT	HPCs
AACGTGATTGGAACAATCCGTCTA_1_1_1_1_1	1NT_P21	9870	1718	5.10638	Singlet	0.313846	6	6	NT	B_cells
AACGTGATTGGCTTCAAAGGACAC_1_1_1_1_1	1NT_P21	6444	1764	8.10056	Singlet	0.293846	5	5	NT	Myeloid_cells
AACGTGATTGGCTTCAACAGATTC_1_1_1_1_1	1NT_P21	6900	1585	8.08696	Singlet	0.227692	14	14	NT	Myeloid_cells
AACGTGATTGGTGGTAAGATGTAC_1_1_1_1_1	1NT_P21	2327	862	6.27417	Singlet	0.0153846	3	3	NT	T_cells
AACGTGATTGGTGGTAATCATTCC_1_1_1_1_1	1NT_P21	2427	924	9.72394	Singlet	0.0415385	16	16	NT	Myeloid_cells
AACGTGATTTCACGCAAACCGAGA_1_1_1_1_1	1NT_P21	11478	3022	18.4963	Singlet	0.32	17	17	NT	HPCs
AACTCACCAAACATCGAGCCATGC_1_1_1_1_1	1NT_P21	8228	1926	7.24356	Singlet	0.252308	4	4	NT	Myeloid_cells
AACTCACCAACGCTTAACGCTCGA_1_1_1_1_1	1NT_P21	2237	932	8.67233	Singlet	0.0276923	3	3	NT	T_cells
AACTCACCAACGCTTAAGTCACTA_1_1_1_1_1	1NT_P21	7673	2196	8.3279	Singlet	0.338462	4	4	NT	Myeloid_cells
AACTCACCAACGTGATCCGTGAGA_1_1_1_1_1	1NT_P21	4510	1267	16.1863	Singlet	0.183077	4	4	NT	Myeloid_cells
AACTCACCAACGTGATCGAACTTA_1_1_1_1_1	1NT_P21	6154	1625	13.4222	Singlet	0.246154	4	4	NT	Myeloid_cells
AACTCACCAAGACGGACATCAAGT_1_1_1_1_1	1NT_P21	3827	1523	14.9203	Singlet	0.303077	17	17	NT	HPCs
AACTCACCAAGAGATCCATACCAA_1_1_1_1_1	1NT_P21	2195	870	7.79043	Singlet	0.0123077	3	3	NT	T_cells
AACTCACCAAGGACACACATTGGC_1_1_1_1_1	1NT_P21	2122	844	6.73893	Singlet	0.0230769	3	3	NT	T_cells
AACTCACCAAGGTACAACGTATCA_1_1_1_1_1	1NT_P21	5842	1480	13.8651	Singlet	0.270769	14	14	NT	Myeloid_cells
AACTCACCAATGTTGCCTGGCATA_1_1_1_1_1	1NT_P21	2264	969	6.31625	Singlet	0.235385	16	16	NT	Myeloid_cells
AACTCACCAATGTTGCGAGCTGAA_1_1_1_1_1	1NT_P21	2063	665	5.57441	Singlet	0.00307692	3	3	NT	T_cells
AACTCACCACACGACCACCTCCAA_1_1_1_1_1	1NT_P21	2300	696	10.5652	Singlet	0.00307692	3	3	NT	T_cells
AACTCACCACACGACCATAGCGAC_1_1_1_1_1	1NT_P21	3921	891	9.53838	Singlet	0.0323077	3	3	NT	T_cells
AACTCACCAGATCGCACCATCCTC_1_1_1_1_1	1NT_P21	2244	733	9.53654	Singlet	0.0769231	13	13	NT	B_cells
AACTCACCAGATGTACCCTCTATC_1_1_1_1_1	1NT_P21	2151	731	6.60158	Singlet	0.08	13	13	NT	B_cells
AACTCACCAGCAGGAAGACAGTGC_1_1_1_1_1	1NT_P21	3496	996	7.17963	Singlet	0.0523077	3	3	NT	T_cells
AACTCACCAGCCATGCAACGCTTA_1_1_1_1_1	1NT_P21	9906	1071	0.393701	Singlet	0.204615	6	6	NT	B_cells
AACTCACCAGCCATGCCACCTTAC_1_1_1_1_1	1NT_P21	3877	1355	8.40856	Singlet	0.318462	11	11	NT	Endothelial
AACTCACCAGTACAAGACTATGCA_1_1_1_1_1	1NT_P21	3085	1025	13.2253	Singlet	0.209231	5	5	NT	Myeloid_cells
AACTCACCAGTACAAGCTAAGGTC_1_1_1_1_1	1NT_P21	6950	2426	16.6331	Singlet	0.324615	17	17	NT	HPCs
AACTCACCAGTACAAGTGGAACAA_1_1_1_1_1	1NT_P21	2055	678	7.6399	Singlet	0.00615385	3	3	NT	T_cells
AACTCACCATCCTGTACACTTCGA_1_1_1_1_1	1NT_P21	8652	2026	12.2977	Singlet	0.313846	2	2	NT	Myeloid_cells
AACTCACCATTGGCTCAGGCTAAC_1_1_1_1_1	1NT_P21	4513	1249	11.9876	Singlet	0.196923	20	20	NT	Myeloid_cells
AACTCACCCAACCACACGACACAC_1_1_1_1_1	1NT_P21	8340	1943	7.14628	Singlet	0.303077	5	5	NT	Myeloid_cells
AACTCACCCAAGGAGCGCGAGTAA_1_1_1_1_1	1NT_P21	2134	708	12.418	Singlet	0.00153846	3	3	NT	T_cells
AACTCACCCAAGGAGCGTACGCAA_1_1_1_1_1	1NT_P21	3342	1318	5.95452	Singlet	0.341538	11	11	NT	Endothelial
AACTCACCCAATGGAACGCATACA_1_1_1_1_1	1NT_P21	3364	1442	10.434	Singlet	0.356923	17	17	NT	HPCs
AACTCACCCATACCAACGCTGATC_1_1_1_1_1	1NT_P21	4858	1501	7.41046	Singlet	0.272308	12	12	NT	T_cells
AACTCACCCATCAAGTCACTTCGA_1_1_1_1_1	1NT_P21	2114	789	8.46736	Singlet	0.0815385	0	0	NT	Myeloid_cells
AACTCACCCCAGTTCACTGGCATA_1_1_1_1_1	1NT_P21	3102	1003	9.63894	Singlet	0.0646154	12	12	NT	T_cells
AACTCACCCCGAAGTATGAAGAGA_1_1_1_1_1	1NT_P21	2167	861	6.87587	Singlet	0.0969231	16	16	NT	Myeloid_cells
AACTCACCCCGACAACCGCTGATC_1_1_1_1_1	1NT_P21	2305	701	12.6247	Singlet	0.0230769	13	13	NT	B_cells
AACTCACCCCGTGAGAGGTGCGAA_1_1_1_1_1	1NT_P21	3018	1233	7.91915	Singlet	0.149231	12	12	NT	T_cells
AACTCACCCCTCTATCATTGGCTC_1_1_1_1_1	1NT_P21	11263	2735	7.59123	Singlet	0.378462	7	7	NT	T_cells
AACTCACCCGACACACCCAGTTCA_1_1_1_1_1	1NT_P21	7905	2089	10.4617	Singlet	0.323077	0	0	NT	Myeloid_cells
AACTCACCCGCATACAGCTAACGA_1_1_1_1_1	1NT_P21	2112	736	7.14962	Singlet	0.00153846	3	3	NT	T_cells
AACTCACCCTCAATGAATTGGCTC_1_1_1_1_1	1NT_P21	2537	794	5.36066	Singlet	0.0861538	28	28	NT	Malignant_cells
AACTCACCGAACAGGCAACGTGAT_1_1_1_1_1	1NT_P21	4113	1057	12.8617	Singlet	0.184615	14	14	NT	Myeloid_cells
AACTCACCGAACAGGCCCTCTATC_1_1_1_1_1	1NT_P21	4583	1398	11.6954	Singlet	0.186154	4	4	NT	Myeloid_cells
AACTCACCGACAGTGCTTCACGCA_1_1_1_1_1	1NT_P21	5746	1691	6.56109	Singlet	0.289231	5	5	NT	Myeloid_cells
AACTCACCGATGAATCGACTAGTA_1_1_1_1_1	1NT_P21	2045	866	11.7848	Singlet	0.02	8	8	NT	NK_cells
AACTCACCGCCACATAATTGGCTC_1_1_1_1_1	1NT_P21	3420	1237	12.5146	Singlet	0.283077	5	5	NT	Myeloid_cells
AACTCACCGCGAGTAACGACTGGA_1_1_1_1_1	1NT_P21	2250	791	8.08889	Singlet	0.00461538	19	19	NT	T_cells
AACTCACCGCTAACGAAAACATCG_1_1_1_1_1	1NT_P21	6185	689	5.15764	Singlet	0.192308	6	6	NT	B_cells
AACTCACCGCTAACGAGACAGTGC_1_1_1_1_1	1NT_P21	5090	1501	13.6149	Singlet	0.287692	0	0	NT	Myeloid_cells
AACTCACCGTACGCAACGGATTGC_1_1_1_1_1	1NT_P21	3848	1651	9.90125	Singlet	0.304615	17	17	NT	HPCs
AACTCACCGTCGTAGACAGATCTG_1_1_1_1_1	1NT_P21	3276	1214	9.61538	Singlet	0.167692	16	16	NT	Myeloid_cells
AACTCACCGTCGTAGATAGGATGA_1_1_1_1_1	1NT_P21	2348	773	10.2215	Singlet	0.0384615	13	13	NT	B_cells
AACTCACCGTGTTCTACCTCTATC_1_1_1_1_1	1NT_P21	2321	908	9.99569	Singlet	0.0261538	19	19	NT	T_cells
AACTCACCGTGTTCTATGGTGGTA_1_1_1_1_1	1NT_P21	2571	747	5.75651	Singlet	0.0184615	3	3	NT	T_cells
AACTCACCTAGGATGAACAAGCTA_1_1_1_1_1	1NT_P21	4732	1551	12.3838	Singlet	0.344615	11	11	NT	Endothelial
AACTCACCTCCGTCTACCATCCTC_1_1_1_1_1	1NT_P21	2730	1036	6.84982	Singlet	0.116923	3	3	NT	T_cells
AACTCACCTGAAGAGACAGCGTTA_1_1_1_1_1	1NT_P21	2293	877	9.02747	Singlet	0.0738462	13	13	NT	B_cells
AACTCACCTGGAACAAAGCAGGAA_1_1_1_1_1	1NT_P21	2142	874	9.15033	Singlet	0.0261538	3	3	NT	T_cells
AACTCACCTGGAACAACCATCCTC_1_1_1_1_1	1NT_P21	2754	1128	2.46914	Singlet	0.232308	16	16	NT	Myeloid_cells
AACTCACCTTCACGCAGGTGCGAA_1_1_1_1_1	1NT_P21	2543	988	11.2859	Singlet	0.0430769	3	3	NT	T_cells
AAGACGGAAAACATCGAACAACCA_1_1_1_1_1	1NT_P21	3737	1398	6.68986	Singlet	0.364615	11	11	NT	Endothelial
AAGACGGAAACAACCAATCCTGTA_1_1_1_1_1	1NT_P21	3983	1407	12.5785	Singlet	0.286154	15	15	NT	Mesenchymal_cells
AAGACGGAAACCGAGAGAACAGGC_1_1_1_1_1	1NT_P21	2212	716	3.4358	Singlet	0.235385	6	6	NT	B_cells
AAGACGGAAACGCTTAACAAGCTA_1_1_1_1_1	1NT_P21	4839	1513	7.50155	Singlet	0.292308	5	5	NT	Myeloid_cells
AAGACGGAAACGCTTATCCGTCTA_1_1_1_1_1	1NT_P21	2706	801	17.1101	Singlet	0.198462	16	16	NT	Myeloid_cells
AAGACGGAAACGTGATACACGACC_1_1_1_1_1	1NT_P21	4383	1213	16.9062	Singlet	0.153846	4	4	NT	Myeloid_cells
AAGACGGAAACTCACCACGTATCA_1_1_1_1_1	1NT_P21	3839	1238	10.4194	Singlet	0.223077	13	13	NT	B_cells
AAGACGGAAACTCACCGTCTGTCA_1_1_1_1_1	1NT_P21	5318	1372	10.2858	Singlet	0.224615	0	0	NT	Myeloid_cells
AAGACGGAAAGAGATCCGGATTGC_1_1_1_1_1	1NT_P21	2533	740	9.04066	Singlet	0.0830769	13	13	NT	B_cells
AAGACGGAAAGGACACAGCACCTC_1_1_1_1_1	1NT_P21	5893	1561	13.8469	Singlet	0.309231	7	7	NT	T_cells
AAGACGGAAAGGACACAGTACAAG_1_1_1_1_1	1NT_P21	2307	973	4.33463	Singlet	0.173846	16	16	NT	Myeloid_cells
AAGACGGAAAGGACACCCGACAAC_1_1_1_1_1	1NT_P21	26168	1258	0.878936	Singlet	0.192308	6	6	NT	B_cells
AAGACGGAAAGGTACACACCTTAC_1_1_1_1_1	1NT_P21	2048	891	10.3516	Singlet	0.0553846	8	8	NT	NK_cells
AAGACGGAACAAGCTACCAGTTCA_1_1_1_1_1	1NT_P21	2842	1171	16.8191	Singlet	0.344615	17	17	NT	HPCs
AAGACGGAACACAGAAGTACGCAA_1_1_1_1_1	1NT_P21	7112	2002	12.4438	Singlet	0.363077	15	15	NT	Mesenchymal_cells
AAGACGGAACAGATTCGCTAACGA_1_1_1_1_1	1NT_P21	3381	1295	4.55487	Singlet	0.250769	16	16	NT	Myeloid_cells
AAGACGGAACAGCAGAACACGACC_1_1_1_1_1	1NT_P21	2718	766	18.3591	Singlet	0.210769	6	6	NT	B_cells
AAGACGGAACCTCCAATAGGATGA_1_1_1_1_1	1NT_P21	2067	978	5.612	Singlet	0.178462	16	16	NT	Myeloid_cells
AAGACGGAAGAGTCAAACAGCAGA_1_1_1_1_1	1NT_P21	4159	1196	13.9216	Singlet	0.175385	0	0	NT	Myeloid_cells
AAGACGGAAGAGTCAAAGGCTAAC_1_1_1_1_1	1NT_P21	3399	1319	6.88438	Singlet	0.358462	11	11	NT	Endothelial
AAGACGGAAGCACCTCGTCTGTCA_1_1_1_1_1	1NT_P21	2849	851	12.3201	Singlet	0.04	3	3	NT	T_cells
AAGACGGAAGCAGGAAATTGAGGA_1_1_1_1_1	1NT_P21	2046	452	0.244379	Singlet	0.173846	28	28	NT	Malignant_cells
AAGACGGAAGCAGGAAGAACAGGC_1_1_1_1_1	1NT_P21	2814	887	11.3717	Singlet	0.0123077	3	3	NT	T_cells
AAGACGGAAGCCATGCCACTTCGA_1_1_1_1_1	1NT_P21	2528	842	10.1266	Singlet	0.0153846	3	3	NT	T_cells
AAGACGGAAGTACAAGAAGACGGA_1_1_1_1_1	1NT_P21	5520	1559	11.8116	Singlet	0.261538	4	4	NT	Myeloid_cells
AAGACGGAAGTACAAGATCATTCC_1_1_1_1_1	1NT_P21	4122	1262	13.4643	Singlet	0.215385	0	0	NT	Myeloid_cells
AAGACGGAAGTCACTATGGAACAA_1_1_1_1_1	1NT_P21	3757	1173	5.4831	Singlet	0.192308	2	2	NT	Myeloid_cells
AAGACGGAAGTGGTCAATAGCGAC_1_1_1_1_1	1NT_P21	3452	1151	8.0533	Singlet	0.107692	0	0	NT	Myeloid_cells
AAGACGGAAGTGGTCACGCATACA_1_1_1_1_1	1NT_P21	6563	2185	16.3645	Singlet	0.330769	17	17	NT	HPCs
AAGACGGAAGTGGTCAGGAGAACA_1_1_1_1_1	1NT_P21	6891	721	1.34959	Singlet	0.203077	6	6	NT	B_cells
AAGACGGACAGCGTTAACATTGGC_1_1_1_1_1	1NT_P21	2355	826	6.75159	Singlet	0.0153846	19	19	NT	T_cells
AAGACGGACAGCGTTAGTCTGTCA_1_1_1_1_1	1NT_P21	2864	922	9.98603	Singlet	0.0323077	3	3	NT	T_cells
AAGACGGACATACCAACCAGTTCA_1_1_1_1_1	1NT_P21	3854	1324	9.7561	Singlet	0.263077	19	19	NT	T_cells
AAGACGGACCAGTTCAACATTGGC_1_1_1_1_1	1NT_P21	2097	630	8.39294	Singlet	0.0215385	3	3	NT	T_cells
AAGACGGACCGAAGTAACAGCAGA_1_1_1_1_1	1NT_P21	3582	1105	9.01731	Singlet	0.106154	3	3	NT	T_cells
AAGACGGACCTAATCCGAATCTGA_1_1_1_1_1	1NT_P21	2246	727	8.90472	Singlet	0.0953846	13	13	NT	B_cells
AAGACGGACCTCCTGAAAGACGGA_1_1_1_1_1	1NT_P21	4660	1564	16.5021	Singlet	0.32	15	15	NT	Mesenchymal_cells
AAGACGGACCTCCTGAACCTCCAA_1_1_1_1_1	1NT_P21	2817	1112	11.7856	Singlet	0.141538	8	8	NT	NK_cells
AAGACGGACCTCCTGACTGAGCCA_1_1_1_1_1	1NT_P21	3079	915	11.0425	Singlet	0.0153846	3	3	NT	T_cells
AAGACGGACGCATACAAAGGTACA_1_1_1_1_1	1NT_P21	2627	863	10.6585	Singlet	0.0215385	3	3	NT	T_cells
AAGACGGACGGATTGCGGTGCGAA_1_1_1_1_1	1NT_P21	2113	697	13.3933	Singlet	0.00461538	3	3	NT	T_cells
AAGACGGACTCAATGAAGATGTAC_1_1_1_1_1	1NT_P21	5024	1335	10.41	Singlet	0.181538	2	2	NT	Myeloid_cells
AAGACGGACTGGCATAACATTGGC_1_1_1_1_1	1NT_P21	3638	1049	9.48323	Singlet	0.101538	13	13	NT	B_cells
AAGACGGACTGTAGCCACGCTCGA_1_1_1_1_1	1NT_P21	2580	1008	9.8062	Singlet	0.0784615	8	8	NT	NK_cells
AAGACGGAGACAGTGCAGAGTCAA_1_1_1_1_1	1NT_P21	4667	1544	11.592	Singlet	0.306154	13	13	NT	B_cells
AAGACGGAGACTAGTAGTCGTAGA_1_1_1_1_1	1NT_P21	3383	1103	7.80372	Singlet	0.112308	0	0	NT	Myeloid_cells
AAGACGGAGAGCTGAACGACACAC_1_1_1_1_1	1NT_P21	2795	909	9.48122	Singlet	0.0292308	3	3	NT	T_cells
AAGACGGAGCCAAGACATTGAGGA_1_1_1_1_1	1NT_P21	5486	1433	10.0984	Singlet	0.173846	2	2	NT	Myeloid_cells
AAGACGGAGCCAAGACATTGGCTC_1_1_1_1_1	1NT_P21	2451	953	7.30314	Singlet	0.0615385	12	12	NT	T_cells
AAGACGGAGCCACATACAATGGAA_1_1_1_1_1	1NT_P21	2860	944	9.44056	Singlet	0.0446154	3	3	NT	T_cells
AAGACGGAGCCACATACTAAGGTC_1_1_1_1_1	1NT_P21	3730	1325	16.7024	Singlet	0.206154	1	1	NT	Malignant_cells
AAGACGGAGCCACATAGTCTGTCA_1_1_1_1_1	1NT_P21	2189	915	12.8826	Singlet	0.226154	15	15	NT	Mesenchymal_cells
AAGACGGAGCGAGTAAGTCTGTCA_1_1_1_1_1	1NT_P21	3094	988	5.75307	Singlet	0.0630769	3	3	NT	T_cells
AAGACGGAGGAGAACACGCATACA_1_1_1_1_1	1NT_P21	6450	1516	10.2481	Singlet	0.176923	0	0	NT	Myeloid_cells
AAGACGGAGTACGCAAAGATCGCA_1_1_1_1_1	1NT_P21	3470	658	2.88184	Singlet	0.06	3	3	NT	T_cells
AAGACGGAGTCTGTCACTGGCATA_1_1_1_1_1	1NT_P21	8463	2434	14.2503	Singlet	0.366154	17	17	NT	HPCs
AAGACGGATATCAGCAGAGCTGAA_1_1_1_1_1	1NT_P21	2881	986	7.70566	Singlet	0.0461538	3	3	NT	T_cells
AAGACGGATATCAGCAGATAGACA_1_1_1_1_1	1NT_P21	2449	908	6.61494	Singlet	0.244615	5	5	NT	Myeloid_cells
AAGACGGATCCGTCTAAACCGAGA_1_1_1_1_1	1NT_P21	9886	1965	9.90289	Singlet	0.192308	7	7	NT	T_cells
AAGACGGATGAAGAGAAAGAGATC_1_1_1_1_1	1NT_P21	2618	720	7.14286	Singlet	0.0276923	3	3	NT	T_cells
AAGACGGATGGAACAAATTGAGGA_1_1_1_1_1	1NT_P21	2752	1053	12.1366	Singlet	0.0815385	12	12	NT	T_cells
AAGACGGATTCACGCATAGGATGA_1_1_1_1_1	1NT_P21	2384	1193	6.7953	Singlet	0.270769	15	15	NT	Mesenchymal_cells
AAGAGATCAACCGAGACATCAAGT_1_1_1_1_1	1NT_P21	2360	898	9.19492	Singlet	0.0353846	12	12	NT	T_cells
AAGAGATCAACGCTTAACAGCAGA_1_1_1_1_1	1NT_P21	2147	1089	15.7895	Singlet	0.313846	17	17	NT	HPCs
AAGAGATCAACGTGATCGACTGGA_1_1_1_1_1	1NT_P21	5747	1461	6.03793	Singlet	0.249231	18	18	NT	Myeloid_cells
AAGAGATCAACTCACCGTCGTAGA_1_1_1_1_1	1NT_P21	5040	1379	7.14286	Singlet	0.178462	0	0	NT	Myeloid_cells
AAGAGATCAAGACGGACAGCGTTA_1_1_1_1_1	1NT_P21	2257	766	8.77271	Singlet	0.00769231	3	3	NT	T_cells
AAGAGATCAAGGTACACGACTGGA_1_1_1_1_1	1NT_P21	2128	915	12.594	Singlet	0.0738462	8	8	NT	NK_cells
AAGAGATCAATCCGTCGGAGAACA_1_1_1_1_1	1NT_P21	2743	853	12.2858	Singlet	0.112308	2	2	NT	Myeloid_cells
AAGAGATCACAAGCTAACGTATCA_1_1_1_1_1	1NT_P21	2078	588	5.67854	Singlet	0.0215385	3	3	NT	T_cells
AAGAGATCACAGCAGAAGATCGCA_1_1_1_1_1	1NT_P21	2055	724	8.27251	Singlet	0.1	13	13	NT	B_cells
AAGAGATCACAGCAGACATCAAGT_1_1_1_1_1	1NT_P21	2156	764	9.92579	Singlet	0.00307692	3	3	NT	T_cells
AAGAGATCACATTGGCCCATCCTC_1_1_1_1_1	1NT_P21	2053	742	7.06283	Singlet	0.00153846	3	3	NT	T_cells
AAGAGATCACCACTGTACGCTCGA_1_1_1_1_1	1NT_P21	10636	3342	10.9252	Singlet	0.32	17	17	NT	HPCs
AAGAGATCACCTCCAACATCAAGT_1_1_1_1_1	1NT_P21	3774	1202	9.45946	Singlet	0.12	5	5	NT	Myeloid_cells
AAGAGATCACGTATCACACTTCGA_1_1_1_1_1	1NT_P21	2506	928	4.07023	Singlet	0.0907692	19	19	NT	T_cells
AAGAGATCAGATGTACAACAACCA_1_1_1_1_1	1NT_P21	3673	1127	8.27661	Singlet	0.129231	2	2	NT	Myeloid_cells
AAGAGATCAGATGTACAGCAGGAA_1_1_1_1_1	1NT_P21	3950	1501	18.6076	Singlet	0.355385	17	17	NT	HPCs
AAGAGATCAGCACCTCAGATGTAC_1_1_1_1_1	1NT_P21	2186	766	7.63952	Singlet	0.0846154	21	21	NT	MAST
AAGAGATCAGCAGGAAATTGGCTC_1_1_1_1_1	1NT_P21	2163	905	14.4244	Singlet	0.0246154	8	8	NT	NK_cells
AAGAGATCAGCCATGCCGAACTTA_1_1_1_1_1	1NT_P21	2400	1026	17.7917	Singlet	0.290769	9	9	NT	Endothelial
AAGAGATCAGGCTAACAAGGTACA_1_1_1_1_1	1NT_P21	2483	968	10.7128	Singlet	0.156923	0	0	NT	Myeloid_cells
AAGAGATCAGTCACTAACTATGCA_1_1_1_1_1	1NT_P21	2057	826	7.68109	Singlet	0.0230769	8	8	NT	NK_cells
AAGAGATCATGCCTAAGAGTTAGC_1_1_1_1_1	1NT_P21	2257	766	16.9694	Singlet	0.0646154	13	13	NT	B_cells
AAGAGATCATTGGCTCAACGCTTA_1_1_1_1_1	1NT_P21	5033	1448	14.246	Singlet	0.18	2	2	NT	Myeloid_cells
AAGAGATCATTGGCTCCTAAGGTC_1_1_1_1_1	1NT_P21	14058	2380	11.4454	Singlet	0.241538	2	2	NT	Myeloid_cells
AAGAGATCCAAGACTAAGATCGCA_1_1_1_1_1	1NT_P21	2186	943	4.48307	Singlet	0.0507692	8	8	NT	NK_cells
AAGAGATCCAAGACTACGACTGGA_1_1_1_1_1	1NT_P21	5845	1638	16.219	Singlet	0.356923	13	13	NT	B_cells
AAGAGATCCAAGGAGCACCTCCAA_1_1_1_1_1	1NT_P21	2600	992	9.07692	Singlet	0.203077	16	16	NT	Myeloid_cells
AAGAGATCCAATGGAACCGACAAC_1_1_1_1_1	1NT_P21	2237	773	7.06303	Singlet	0.02	12	12	NT	T_cells
AAGAGATCCACCTTACACCACTGT_1_1_1_1_1	1NT_P21	3288	1199	10.6752	Singlet	0.156923	8	8	NT	NK_cells
AAGAGATCCAGATCTGACATTGGC_1_1_1_1_1	1NT_P21	2173	711	9.15785	Singlet	0.00307692	3	3	NT	T_cells
AAGAGATCCAGATCTGATAGCGAC_1_1_1_1_1	1NT_P21	8579	2001	10.1993	Singlet	0.206154	2	2	NT	Myeloid_cells
AAGAGATCCAGCGTTACCTAATCC_1_1_1_1_1	1NT_P21	14614	3510	10.4831	Singlet	0.315385	17	17	NT	HPCs
AAGAGATCCCGACAACCATCAAGT_1_1_1_1_1	1NT_P21	17014	2265	2.99165	Singlet	0.332308	6	6	NT	B_cells
AAGAGATCCCTCCTGAACATTGGC_1_1_1_1_1	1NT_P21	3310	1215	10.6647	Singlet	0.133846	7	7	NT	T_cells
AAGAGATCCCTCTATCATTGGCTC_1_1_1_1_1	1NT_P21	2150	869	6.93023	Singlet	0.0830769	13	13	NT	B_cells
AAGAGATCCCTCTATCGAGCTGAA_1_1_1_1_1	1NT_P21	4663	1414	12.6528	Singlet	0.201538	5	5	NT	Myeloid_cells
AAGAGATCCGCTGATCCTGTAGCC_1_1_1_1_1	1NT_P21	2088	708	5.2682	Singlet	0.00461538	3	3	NT	T_cells
AAGAGATCCGCTGATCTGGCTTCA_1_1_1_1_1	1NT_P21	2283	841	8.23478	Singlet	0.00615385	3	3	NT	T_cells
AAGAGATCCTCAATGAGCCAAGAC_1_1_1_1_1	1NT_P21	3089	900	14.7621	Singlet	0.0230769	3	3	NT	T_cells
AAGAGATCCTGAGCCAATTGAGGA_1_1_1_1_1	1NT_P21	2103	843	14.2178	Singlet	0.0415385	12	12	NT	T_cells
AAGAGATCGCCAAGACAGTGGTCA_1_1_1_1_1	1NT_P21	4322	1738	9.97224	Singlet	0.34	17	17	NT	HPCs
AAGAGATCGCTAACGAGAGTTAGC_1_1_1_1_1	1NT_P21	7668	2000	6.40323	Singlet	0.273846	0	0	NT	Myeloid_cells
AAGAGATCGCTCGGTAAGATCGCA_1_1_1_1_1	1NT_P21	3488	1212	12.156	Singlet	0.201538	14	14	NT	Myeloid_cells
AAGAGATCGCTCGGTAGAATCTGA_1_1_1_1_1	1NT_P21	2288	796	14.4668	Singlet	0.0984615	2	2	NT	Myeloid_cells
AAGAGATCGGTGCGAACTGAGCCA_1_1_1_1_1	1NT_P21	2909	898	6.4627	Singlet	0.0292308	3	3	NT	T_cells
AAGAGATCTATCAGCAACTATGCA_1_1_1_1_1	1NT_P21	2036	872	10.5108	Singlet	0.04	12	12	NT	T_cells
AAGAGATCTCCGTCTAGCGAGTAA_1_1_1_1_1	1NT_P21	2629	888	13.6554	Singlet	0.0646154	13	13	NT	B_cells
AAGAGATCTGAAGAGAAGCAGGAA_1_1_1_1_1	1NT_P21	3337	1285	16.8714	Singlet	0.324615	9	9	NT	Endothelial
AAGAGATCTGAAGAGATTCACGCA_1_1_1_1_1	1NT_P21	4703	1560	7.37827	Singlet	0.264615	0	0	NT	Myeloid_cells
AAGAGATCTGGAACAAAACAACCA_1_1_1_1_1	1NT_P21	5896	2270	13.6364	Singlet	0.315385	17	17	NT	HPCs
AAGGACACAAACATCGCCATCCTC_1_1_1_1_1	1NT_P21	3121	1169	8.81128	Singlet	0.186154	3	3	NT	T_cells
AAGGACACAAGACGGATGGAACAA_1_1_1_1_1	1NT_P21	2227	911	3.81679	Singlet	0.223077	16	16	NT	Myeloid_cells
AAGGACACAATGTTGCAATGTTGC_1_1_1_1_1	1NT_P21	2119	737	8.06984	Singlet	0.00461538	3	3	NT	T_cells
AAGGACACACAAGCTAGTCGTAGA_1_1_1_1_1	1NT_P21	4862	1363	7.11641	Singlet	0.267692	5	5	NT	Myeloid_cells
AAGGACACACACAGAACCGACAAC_1_1_1_1_1	1NT_P21	2323	780	9.85794	Singlet	0.04	13	13	NT	B_cells
AAGGACACACCACTGTACTATGCA_1_1_1_1_1	1NT_P21	3406	1049	8.39695	Singlet	0.0984615	3	3	NT	T_cells
AAGGACACACCACTGTGGAGAACA_1_1_1_1_1	1NT_P21	9483	2874	13.2553	Singlet	0.336923	17	17	NT	HPCs
AAGGACACACCTCCAACTGGCATA_1_1_1_1_1	1NT_P21	3644	1430	4.41822	Singlet	0.369231	11	11	NT	Endothelial
AAGGACACACTATGCAAATCCGTC_1_1_1_1_1	1NT_P21	3089	1131	7.0573	Singlet	0.190769	7	7	NT	T_cells
AAGGACACAGCACCTCATGCCTAA_1_1_1_1_1	1NT_P21	3409	1048	12.7897	Singlet	0.229231	5	5	NT	Myeloid_cells
AAGGACACAGCACCTCGCTCGGTA_1_1_1_1_1	1NT_P21	2466	840	15.2068	Singlet	0.0276923	19	19	NT	T_cells
AAGGACACAGCAGGAAACAAGCTA_1_1_1_1_1	1NT_P21	2055	792	7.49392	Singlet	0.00923077	3	3	NT	T_cells
AAGGACACAGTACAAGCACCTTAC_1_1_1_1_1	1NT_P21	11202	3203	12.1943	Singlet	0.309231	17	17	NT	HPCs
AAGGACACAGTCACTATTCACGCA_1_1_1_1_1	1NT_P21	2013	803	5.96125	Singlet	0.0123077	12	12	NT	T_cells
AAGGACACAGTGGTCAAGTACAAG_1_1_1_1_1	1NT_P21	2041	809	14.5517	Singlet	0.0984615	2	2	NT	Myeloid_cells
AAGGACACATTGAGGAACTATGCA_1_1_1_1_1	1NT_P21	9370	2856	14.0875	Singlet	0.332308	17	17	NT	HPCs
AAGGACACCAACCACACAGATCTG_1_1_1_1_1	1NT_P21	2377	706	7.44636	Singlet	0.0353846	3	3	NT	T_cells
AAGGACACCAAGACTAAAGAGATC_1_1_1_1_1	1NT_P21	5067	1428	8.15078	Singlet	0.158462	2	2	NT	Myeloid_cells
AAGGACACCAAGGAGCCCTCTATC_1_1_1_1_1	1NT_P21	2140	941	12.8505	Singlet	0.06	8	8	NT	NK_cells
AAGGACACCAATGGAAAACGCTTA_1_1_1_1_1	1NT_P21	2784	997	9.05172	Singlet	0.0723077	12	12	NT	T_cells
AAGGACACCAATGGAAACATTGGC_1_1_1_1_1	1NT_P21	2192	735	8.07482	Singlet	0.0676923	21	21	NT	MAST
AAGGACACCACCTTACAGATGTAC_1_1_1_1_1	1NT_P21	2202	830	9.35513	Singlet	0.00923077	19	19	NT	T_cells
AAGGACACCAGCGTTACCGAAGTA_1_1_1_1_1	1NT_P21	2451	1157	7.99674	Singlet	0.187692	7	7	NT	T_cells
AAGGACACCATACCAAGTGTTCTA_1_1_1_1_1	1NT_P21	2819	945	11.0678	Singlet	0.0830769	4	4	NT	Myeloid_cells
AAGGACACCATCAAGTGTACGCAA_1_1_1_1_1	1NT_P21	2439	888	10.0861	Singlet	0.0323077	3	3	NT	T_cells
AAGGACACCCATCCTCAGCCATGC_1_1_1_1_1	1NT_P21	4376	1396	12.043	Singlet	0.276923	5	5	NT	Myeloid_cells
AAGGACACCCGTGAGACACCTTAC_1_1_1_1_1	1NT_P21	3480	1514	11.9253	Singlet	0.313846	17	17	NT	HPCs
AAGGACACCCTCCTGACTAAGGTC_1_1_1_1_1	1NT_P21	3045	931	10.5419	Singlet	0.123077	13	13	NT	B_cells
AAGGACACCTGGCATAAGTGGTCA_1_1_1_1_1	1NT_P21	2317	941	7.50971	Singlet	0.0938462	12	12	NT	T_cells
AAGGACACCTGTAGCCGTCTGTCA_1_1_1_1_1	1NT_P21	3231	1013	7.14949	Singlet	0.0830769	3	3	NT	T_cells
AAGGACACGACAGTGCGGAGAACA_1_1_1_1_1	1NT_P21	3425	1365	12.146	Singlet	0.333846	17	17	NT	HPCs
AAGGACACGAGCTGAAATCCTGTA_1_1_1_1_1	1NT_P21	2187	798	9.37357	Singlet	0.0338462	13	13	NT	B_cells
AAGGACACGAGCTGAACGGATTGC_1_1_1_1_1	1NT_P21	2900	1048	4.06897	Singlet	0.123077	3	3	NT	T_cells
AAGGACACGCCAAGACAACGCTTA_1_1_1_1_1	1NT_P21	6007	1869	10.5211	Singlet	0.303077	5	5	NT	Myeloid_cells
AAGGACACGCCACATACCGTGAGA_1_1_1_1_1	1NT_P21	6206	1589	6.63874	Singlet	0.206154	2	2	NT	Myeloid_cells
AAGGACACGCCACATACGACTGGA_1_1_1_1_1	1NT_P21	2287	930	8.70136	Singlet	0.0538462	12	12	NT	T_cells
AAGGACACGCGAGTAACCTCCTGA_1_1_1_1_1	1NT_P21	2749	1069	11.0949	Singlet	0.155385	5	5	NT	Myeloid_cells
AAGGACACGCTCGGTACCAGTTCA_1_1_1_1_1	1NT_P21	13282	2014	6.19636	Singlet	0.301538	6	6	NT	B_cells
AAGGACACGGAGAACACCTAATCC_1_1_1_1_1	1NT_P21	3771	1163	11.0846	Singlet	0.130769	3	3	NT	T_cells
AAGGACACGGAGAACATAGGATGA_1_1_1_1_1	1NT_P21	5004	1369	8.11351	Singlet	0.267692	5	5	NT	Myeloid_cells
AAGGACACGTACGCAAACACGACC_1_1_1_1_1	1NT_P21	3843	1399	16.7057	Singlet	0.181538	15	15	NT	Mesenchymal_cells
AAGGACACGTACGCAAATCCTGTA_1_1_1_1_1	1NT_P21	4552	1356	12.1705	Singlet	0.263077	5	5	NT	Myeloid_cells
AAGGACACGTCTGTCACCGAAGTA_1_1_1_1_1	1NT_P21	2243	908	6.01872	Singlet	0.0215385	8	8	NT	NK_cells
AAGGACACTATCAGCAAAGGACAC_1_1_1_1_1	1NT_P21	6977	2486	14.4045	Singlet	0.367692	17	17	NT	HPCs
AAGGACACTCCGTCTAAACTCACC_1_1_1_1_1	1NT_P21	5117	1475	9.65409	Singlet	0.241538	2	2	NT	Myeloid_cells
AAGGACACTGGAACAAAAGACGGA_1_1_1_1_1	1NT_P21	2838	958	16.2086	Singlet	0.170769	0	0	NT	Myeloid_cells
AAGGACACTTCACGCAAAACATCG_1_1_1_1_1	1NT_P21	2583	932	9.87224	Singlet	0.0307692	3	3	NT	T_cells
AAGGTACAAACGTGATGAATCTGA_1_1_1_1_1	1NT_P21	5073	1516	11.3542	Singlet	0.267692	5	5	NT	Myeloid_cells
AAGGTACAAACTCACCCATACCAA_1_1_1_1_1	1NT_P21	2719	1082	3.42038	Singlet	0.127692	12	12	NT	T_cells
AAGGTACAAACTCACCCGGATTGC_1_1_1_1_1	1NT_P21	2250	1100	13.4667	Singlet	0.352308	17	17	NT	HPCs
AAGGTACAAACTCACCTCTTCACA_1_1_1_1_1	1NT_P21	2047	779	11.7733	Singlet	0.00769231	3	3	NT	T_cells
AAGGTACAAAGACGGATGGCTTCA_1_1_1_1_1	1NT_P21	2338	809	9.4953	Singlet	0.0615385	13	13	NT	B_cells
AAGGTACAACAAGCTAATCCTGTA_1_1_1_1_1	1NT_P21	2312	824	7.05017	Singlet	0.00923077	3	3	NT	T_cells
AAGGTACAACACAGAATTCACGCA_1_1_1_1_1	1NT_P21	2189	785	8.86249	Singlet	0.00923077	3	3	NT	T_cells
AAGGTACAACAGATTCCTAAGGTC_1_1_1_1_1	1NT_P21	3583	1362	19.453	Singlet	0.333846	15	15	NT	Mesenchymal_cells
AAGGTACAACATTGGCGCGAGTAA_1_1_1_1_1	1NT_P21	3764	1208	7.65143	Singlet	0.224615	5	5	NT	Myeloid_cells
AAGGTACAACCACTGTGATAGACA_1_1_1_1_1	1NT_P21	9153	995	3.14651	Singlet	0.204615	6	6	NT	B_cells
AAGGTACAACCACTGTGCCACATA_1_1_1_1_1	1NT_P21	21570	1784	1.8637	Singlet	0.232308	6	6	NT	B_cells
AAGGTACAACCACTGTGTACGCAA_1_1_1_1_1	1NT_P21	2107	570	14.5705	Singlet	0.229231	6	6	NT	B_cells
AAGGTACAAGCACCTCCCAGTTCA_1_1_1_1_1	1NT_P21	4481	1123	13.5461	Singlet	0.0938462	4	4	NT	Myeloid_cells
AAGGTACAAGTGGTCAACATTGGC_1_1_1_1_1	1NT_P21	4450	1300	19.5281	Singlet	0.224615	15	15	NT	Mesenchymal_cells
AAGGTACAATTGAGGAACTATGCA_1_1_1_1_1	1NT_P21	5577	1926	11.7985	Singlet	0.318462	17	17	NT	HPCs
AAGGTACACAATGGAACCGACAAC_1_1_1_1_1	1NT_P21	2119	1064	7.97546	Singlet	0.353846	23	23	NT	Endothelial
AAGGTACACACCTTACCCTAATCC_1_1_1_1_1	1NT_P21	4904	1414	10.155	Singlet	0.270769	5	5	NT	Myeloid_cells
AAGGTACACACTTCGAGACTAGTA_1_1_1_1_1	1NT_P21	2575	861	18.6019	Singlet	0.0876923	2	2	NT	Myeloid_cells
AAGGTACACAGCGTTAGATGAATC_1_1_1_1_1	1NT_P21	8801	2811	13.2371	Singlet	0.324615	17	17	NT	HPCs
AAGGTACACATACCAAAATGTTGC_1_1_1_1_1	1NT_P21	2114	886	11.9205	Singlet	0.0446154	8	8	NT	NK_cells
AAGGTACACATACCAATAGGATGA_1_1_1_1_1	1NT_P21	2831	1359	10.1024	Singlet	0.316923	17	17	NT	HPCs
AAGGTACACCTAATCCAATCCGTC_1_1_1_1_1	1NT_P21	2130	734	16.1033	Singlet	0.0123077	12	12	NT	T_cells
AAGGTACACGACTGGAGCTAACGA_1_1_1_1_1	1NT_P21	2415	814	10.4348	Singlet	0.0984615	0	0	NT	Myeloid_cells
AAGGTACACGCTGATCAGATCGCA_1_1_1_1_1	1NT_P21	2567	795	10.4402	Singlet	0.02	3	3	NT	T_cells
AAGGTACACGCTGATCATGCCTAA_1_1_1_1_1	1NT_P21	2329	870	6.0541	Singlet	0.0369231	3	3	NT	T_cells
AAGGTACACGGATTGCAGCCATGC_1_1_1_1_1	1NT_P21	2150	860	6.55814	Singlet	0.0153846	19	19	NT	T_cells
AAGGTACACGGATTGCCAATGGAA_1_1_1_1_1	1NT_P21	4060	1129	11.5271	Singlet	0.107692	13	13	NT	B_cells
AAGGTACACTAAGGTCAGATGTAC_1_1_1_1_1	1NT_P21	3380	1101	15.6805	Singlet	0.258462	5	5	NT	Myeloid_cells
AAGGTACACTAAGGTCTGAAGAGA_1_1_1_1_1	1NT_P21	2325	738	5.84946	Singlet	0.0138462	3	3	NT	T_cells
AAGGTACACTGTAGCCAGCCATGC_1_1_1_1_1	1NT_P21	2118	854	8.82908	Singlet	0.02	12	12	NT	T_cells
AAGGTACACTGTAGCCGATGAATC_1_1_1_1_1	1NT_P21	2138	766	4.86436	Singlet	0.00769231	3	3	NT	T_cells
AAGGTACAGACAGTGCTTCACGCA_1_1_1_1_1	1NT_P21	2879	1159	10.2466	Singlet	0.149231	9	9	NT	Endothelial
AAGGTACAGACTAGTAAACGCTTA_1_1_1_1_1	1NT_P21	2534	966	6.70876	Singlet	0.293846	9	9	NT	Endothelial
AAGGTACAGACTAGTAAAGAGATC_1_1_1_1_1	1NT_P21	2308	784	13.0849	Singlet	0.0676923	13	13	NT	B_cells
AAGGTACAGAGTTAGCCGCATACA_1_1_1_1_1	1NT_P21	2052	804	9.11306	Singlet	0.0523077	16	16	NT	Myeloid_cells
AAGGTACAGATAGACACCAGTTCA_1_1_1_1_1	1NT_P21	2078	771	11.4052	Singlet	0.00615385	3	3	NT	T_cells
AAGGTACAGATGAATCTCCGTCTA_1_1_1_1_1	1NT_P21	2734	901	11.0461	Singlet	0.0292308	12	12	NT	T_cells
AAGGTACAGCCAAGACACACGACC_1_1_1_1_1	1NT_P21	2309	913	7.18926	Singlet	0.0323077	12	12	NT	T_cells
AAGGTACAGCCACATAACGCTCGA_1_1_1_1_1	1NT_P21	2017	893	7.13932	Singlet	0.0507692	12	12	NT	T_cells
AAGGTACAGCCACATAGCTCGGTA_1_1_1_1_1	1NT_P21	3430	1499	14.3732	Singlet	0.336923	17	17	NT	HPCs
AAGGTACAGCGAGTAAGGTGCGAA_1_1_1_1_1	1NT_P21	3886	1328	12.0947	Singlet	0.210769	8	8	NT	NK_cells
AAGGTACAGGAGAACAAATCCGTC_1_1_1_1_1	1NT_P21	14510	3648	9.73811	Singlet	0.32	17	17	NT	HPCs
AAGGTACAGGTGCGAAAAGAGATC_1_1_1_1_1	1NT_P21	2299	693	7.22053	Singlet	0.0153846	3	3	NT	T_cells
AAGGTACAGTACGCAACATCAAGT_1_1_1_1_1	1NT_P21	3361	947	10.4731	Singlet	0.103077	13	13	NT	B_cells
AAGGTACAGTCGTAGACGACACAC_1_1_1_1_1	1NT_P21	2249	1116	12.5389	Singlet	0.352308	17	17	NT	HPCs
AAGGTACATAGGATGATGAAGAGA_1_1_1_1_1	1NT_P21	2341	865	8.79966	Singlet	0.136923	2	2	NT	Myeloid_cells
AAGGTACATATCAGCACTGGCATA_1_1_1_1_1	1NT_P21	2186	905	8.09698	Singlet	0.0338462	12	12	NT	T_cells
AAGGTACATCCGTCTAAAGGTACA_1_1_1_1_1	1NT_P21	2384	825	8.85067	Singlet	0.126154	21	21	NT	MAST
AAGGTACATGGCTTCATTCACGCA_1_1_1_1_1	1NT_P21	2367	856	9.42121	Singlet	0.0784615	2	2	NT	Myeloid_cells
AAGGTACATGGTGGTAGAGTTAGC_1_1_1_1_1	1NT_P21	4028	1296	7.37339	Singlet	0.110769	12	12	NT	T_cells
AAGGTACATTCACGCATAGGATGA_1_1_1_1_1	1NT_P21	5469	1419	15.5421	Singlet	0.24	14	14	NT	Myeloid_cells
AATCCGTCAAACATCGAACAACCA_1_1_1_1_1	1NT_P21	2286	863	8.92388	Singlet	0.146154	0	0	NT	Myeloid_cells
AATCCGTCAAACATCGAACGCTTA_1_1_1_1_1	1NT_P21	2374	1061	10.1938	Singlet	0.173846	17	17	NT	HPCs
AATCCGTCAAACATCGAAGAGATC_1_1_1_1_1	1NT_P21	7115	918	7.35067	Singlet	0.170769	6	6	NT	B_cells
AATCCGTCAAACATCGACTATGCA_1_1_1_1_1	1NT_P21	2188	788	6.94698	Singlet	0.00923077	3	3	NT	T_cells
AATCCGTCAAACATCGCCATCCTC_1_1_1_1_1	1NT_P21	2056	1111	13.2782	Singlet	0.350769	17	17	NT	HPCs
AATCCGTCAACAACCAGCTCGGTA_1_1_1_1_1	1NT_P21	3334	1067	10.198	Singlet	0.0430769	3	3	NT	T_cells
AATCCGTCAACGCTTAAGCCATGC_1_1_1_1_1	1NT_P21	3715	1157	8.37147	Singlet	0.141538	3	3	NT	T_cells
AATCCGTCAACTCACCCACCTTAC_1_1_1_1_1	1NT_P21	2647	1099	9.06687	Singlet	0.136923	8	8	NT	NK_cells
AATCCGTCAACTCACCTGGCTTCA_1_1_1_1_1	1NT_P21	2665	976	8.55535	Singlet	0.0707692	3	3	NT	T_cells
AATCCGTCAAGACGGAAGGCTAAC_1_1_1_1_1	1NT_P21	2588	904	9.42813	Singlet	0.0369231	3	3	NT	T_cells
AATCCGTCAAGAGATCATAGCGAC_1_1_1_1_1	1NT_P21	2182	1011	6.3703	Singlet	0.241538	11	11	NT	Endothelial
AATCCGTCAAGGTACAGCCAAGAC_1_1_1_1_1	1NT_P21	2450	926	7.42857	Singlet	0.0553846	19	19	NT	T_cells
AATCCGTCAATCCGTCGTCTGTCA_1_1_1_1_1	1NT_P21	7384	1485	4.30661	Singlet	0.301538	6	6	NT	B_cells
AATCCGTCAATGTTGCATAGCGAC_1_1_1_1_1	1NT_P21	5911	1563	11.1995	Singlet	0.278462	2	2	NT	Myeloid_cells
AATCCGTCACAAGCTATTCACGCA_1_1_1_1_1	1NT_P21	2138	783	7.99813	Singlet	0.00153846	13	13	NT	B_cells
AATCCGTCACACAGAACTGTAGCC_1_1_1_1_1	1NT_P21	2261	975	18.6643	Singlet	0.0784615	0	0	NT	Myeloid_cells
AATCCGTCACATTGGCCACTTCGA_1_1_1_1_1	1NT_P21	3480	1057	7.27011	Singlet	0.0584615	3	3	NT	T_cells
AATCCGTCACATTGGCCCTAATCC_1_1_1_1_1	1NT_P21	2026	926	7.30503	Singlet	0.133846	16	16	NT	Myeloid_cells
AATCCGTCACTATGCAAAGACGGA_1_1_1_1_1	1NT_P21	2031	657	7.484	Singlet	0.00923077	3	3	NT	T_cells
AATCCGTCAGAGTCAATATCAGCA_1_1_1_1_1	1NT_P21	2259	794	10.4471	Singlet	0.00615385	3	3	NT	T_cells
AATCCGTCAGCACCTCCCTAATCC_1_1_1_1_1	1NT_P21	2710	1051	8.15498	Singlet	0.121538	8	8	NT	NK_cells
AATCCGTCAGCCATGCCCGACAAC_1_1_1_1_1	1NT_P21	4649	1449	18.1329	Singlet	0.206154	17	17	NT	HPCs
AATCCGTCAGGCTAACCAAGGAGC_1_1_1_1_1	1NT_P21	2850	1096	9.36842	Singlet	0.0815385	8	8	NT	NK_cells
AATCCGTCAGTACAAGCACCTTAC_1_1_1_1_1	1NT_P21	3121	1439	13.4572	Singlet	0.318462	17	17	NT	HPCs
AATCCGTCAGTCACTAGCTCGGTA_1_1_1_1_1	1NT_P21	6292	2037	16.1475	Singlet	0.318462	0	0	NT	Myeloid_cells
AATCCGTCATCCTGTAAACCGAGA_1_1_1_1_1	1NT_P21	3699	1019	15.8962	Singlet	0.115385	0	0	NT	Myeloid_cells
AATCCGTCATGCCTAAAGTGGTCA_1_1_1_1_1	1NT_P21	7410	1878	7.08502	Singlet	0.292308	5	5	NT	Myeloid_cells
AATCCGTCATTGAGGAACTATGCA_1_1_1_1_1	1NT_P21	2592	1262	14.9306	Singlet	0.335385	17	17	NT	HPCs
AATCCGTCATTGAGGAGCCACATA_1_1_1_1_1	1NT_P21	2444	690	16.8985	Singlet	0.0984615	14	14	NT	Myeloid_cells
AATCCGTCATTGGCTCATCCTGTA_1_1_1_1_1	1NT_P21	2197	1035	19.6632	Singlet	0.352308	17	17	NT	HPCs
AATCCGTCCAACCACAAACCGAGA_1_1_1_1_1	1NT_P21	2484	1014	4.91143	Singlet	0.121538	3	3	NT	T_cells
AATCCGTCCAAGACTAATTGAGGA_1_1_1_1_1	1NT_P21	3143	927	13.363	Singlet	0.0261538	3	3	NT	T_cells
AATCCGTCCAGATCTGGAATCTGA_1_1_1_1_1	1NT_P21	2483	1034	7.12847	Singlet	0.226154	11	11	NT	Endothelial
AATCCGTCCAGCGTTACCGACAAC_1_1_1_1_1	1NT_P21	4312	1611	13.8451	Singlet	0.369231	23	23	NT	Endothelial
AATCCGTCCATCAAGTGACTAGTA_1_1_1_1_1	1NT_P21	2066	914	11.2294	Singlet	0.292308	1	1	NT	Malignant_cells
AATCCGTCCCTAATCCACACGACC_1_1_1_1_1	1NT_P21	5506	1317	4.6858	Singlet	0.196923	14	14	NT	Myeloid_cells
AATCCGTCCCTAATCCCCTCTATC_1_1_1_1_1	1NT_P21	3375	1298	6.01481	Singlet	0.24	16	16	NT	Myeloid_cells
AATCCGTCCCTCTATCGAACAGGC_1_1_1_1_1	1NT_P21	7514	2062	9.03647	Singlet	0.358462	2	2	NT	Myeloid_cells
AATCCGTCCCTCTATCGCCACATA_1_1_1_1_1	1NT_P21	3561	979	10.615	Singlet	0.132308	13	13	NT	B_cells
AATCCGTCCGACACACGAACAGGC_1_1_1_1_1	1NT_P21	2725	1061	10.1284	Singlet	0.204615	11	11	NT	Endothelial
AATCCGTCCGCATACAAGCACCTC_1_1_1_1_1	1NT_P21	3357	1186	8.13226	Singlet	0.147692	12	12	NT	T_cells
AATCCGTCCTAAGGTCATAGCGAC_1_1_1_1_1	1NT_P21	3394	1310	6.099	Singlet	0.329231	11	11	NT	Endothelial
AATCCGTCCTAAGGTCCAGATCTG_1_1_1_1_1	1NT_P21	6689	2269	12.9765	Singlet	0.372308	17	17	NT	HPCs
AATCCGTCCTAAGGTCTGGTGGTA_1_1_1_1_1	1NT_P21	7653	1879	8.89847	Singlet	0.295385	2	2	NT	Myeloid_cells
AATCCGTCCTGAGCCAGATGAATC_1_1_1_1_1	1NT_P21	3917	1002	17.0539	Singlet	0.104615	0	0	NT	Myeloid_cells
AATCCGTCGACTAGTACCTAATCC_1_1_1_1_1	1NT_P21	2181	714	7.93214	Singlet	0.00923077	3	3	NT	T_cells
AATCCGTCGAGCTGAAACACGACC_1_1_1_1_1	1NT_P21	2210	700	14.8869	Singlet	0.0661538	13	13	NT	B_cells
AATCCGTCGAGCTGAACAAGACTA_1_1_1_1_1	1NT_P21	11616	2896	11.8027	Singlet	0.367692	7	7	NT	T_cells
AATCCGTCGAGCTGAACTGAGCCA_1_1_1_1_1	1NT_P21	2521	902	6.78302	Singlet	0.22	5	5	NT	Myeloid_cells
AATCCGTCGAGCTGAAGAACAGGC_1_1_1_1_1	1NT_P21	2306	936	14.7441	Singlet	0.116923	21	21	NT	MAST
AATCCGTCGATAGACACCGTGAGA_1_1_1_1_1	1NT_P21	2359	992	13.3531	Singlet	0.193846	15	15	NT	Mesenchymal_cells
AATCCGTCGCGAGTAAACACGACC_1_1_1_1_1	1NT_P21	2101	919	4.80723	Singlet	0.295385	11	11	NT	Endothelial
AATCCGTCGCGAGTAAATGCCTAA_1_1_1_1_1	1NT_P21	2997	925	11.4114	Singlet	0.109231	13	13	NT	B_cells
AATCCGTCGCTCGGTACCAGTTCA_1_1_1_1_1	1NT_P21	3419	831	6.20064	Singlet	0.203077	6	6	NT	B_cells
AATCCGTCGGTGCGAAAAGACGGA_1_1_1_1_1	1NT_P21	2349	900	5.57684	Singlet	0.133846	5	5	NT	Myeloid_cells
AATCCGTCGTACGCAACGCATACA_1_1_1_1_1	1NT_P21	4635	1222	14.3905	Singlet	0.144615	2	2	NT	Myeloid_cells
AATCCGTCTCTTCACAACTATGCA_1_1_1_1_1	1NT_P21	2354	1224	12.1071	Singlet	0.361538	17	17	NT	HPCs
AATCCGTCTCTTCACAATTGAGGA_1_1_1_1_1	1NT_P21	4044	1403	11.9436	Singlet	0.318462	7	7	NT	T_cells
AATCCGTCTCTTCACACCTCTATC_1_1_1_1_1	1NT_P21	2132	899	6.84803	Singlet	0.0323077	3	3	NT	T_cells
AATCCGTCTGGAACAAATTGGCTC_1_1_1_1_1	1NT_P21	4850	1395	8.80412	Singlet	0.181538	2	2	NT	Myeloid_cells
AATCCGTCTGGCTTCAATCATTCC_1_1_1_1_1	1NT_P21	2183	968	7.87907	Singlet	0.0815385	12	12	NT	T_cells
AATCCGTCTTCACGCACAGATCTG_1_1_1_1_1	1NT_P21	2252	834	12.389	Singlet	0.0353846	12	12	NT	T_cells
AATGTTGCAACTCACCTCCGTCTA_1_1_1_1_1	1NT_P21	7542	1782	12.1453	Singlet	0.24	4	4	NT	Myeloid_cells
AATGTTGCAAGAGATCCGACTGGA_1_1_1_1_1	1NT_P21	7155	902	2.34801	Singlet	0.213846	6	6	NT	B_cells
AATGTTGCAAGGACACAATGTTGC_1_1_1_1_1	1NT_P21	2530	832	10.0791	Singlet	0.00769231	16	16	NT	Myeloid_cells
AATGTTGCAAGGACACACAAGCTA_1_1_1_1_1	1NT_P21	2337	789	17.4583	Singlet	0.0153846	12	12	NT	T_cells
AATGTTGCAATGTTGCATTGAGGA_1_1_1_1_1	1NT_P21	2134	704	8.66917	Singlet	0.0769231	13	13	NT	B_cells
AATGTTGCAATGTTGCCATCAAGT_1_1_1_1_1	1NT_P21	3694	1309	11.8841	Singlet	0.158462	8	8	NT	NK_cells
AATGTTGCACTATGCAAATCCGTC_1_1_1_1_1	1NT_P21	2843	1338	3.44706	Singlet	0.358462	11	11	NT	Endothelial
AATGTTGCACTATGCAAGTACAAG_1_1_1_1_1	1NT_P21	2082	743	17.5793	Singlet	0.0215385	8	8	NT	NK_cells
AATGTTGCAGATCGCAAAACATCG_1_1_1_1_1	1NT_P21	4380	1240	9.54338	Singlet	0.152308	2	2	NT	Myeloid_cells
AATGTTGCAGCACCTCACACAGAA_1_1_1_1_1	1NT_P21	2448	802	18.1781	Singlet	0.116923	14	14	NT	Myeloid_cells
AATGTTGCAGCACCTCTGGCTTCA_1_1_1_1_1	1NT_P21	3106	1020	12.1056	Singlet	0.198462	13	13	NT	B_cells
AATGTTGCAGTCACTACAAGACTA_1_1_1_1_1	1NT_P21	2319	935	11.3411	Singlet	0.0707692	8	8	NT	NK_cells
AATGTTGCATCATTCCAGTGGTCA_1_1_1_1_1	1NT_P21	2964	1320	7.99595	Singlet	0.353846	23	23	NT	Endothelial
AATGTTGCATTGAGGAACAAGCTA_1_1_1_1_1	1NT_P21	3948	1162	6.58561	Singlet	0.124615	3	3	NT	T_cells
AATGTTGCCAAGGAGCAGCAGGAA_1_1_1_1_1	1NT_P21	5874	1387	10.3507	Singlet	0.196923	0	0	NT	Myeloid_cells
AATGTTGCCAGCGTTACCTCCTGA_1_1_1_1_1	1NT_P21	4408	1299	8.30309	Singlet	0.136923	2	2	NT	Myeloid_cells
AATGTTGCCAGCGTTACTGTAGCC_1_1_1_1_1	1NT_P21	3965	1216	9.28121	Singlet	0.187692	2	2	NT	Myeloid_cells
AATGTTGCCATACCAAACCACTGT_1_1_1_1_1	1NT_P21	4183	1212	12.5269	Singlet	0.126154	2	2	NT	Myeloid_cells
AATGTTGCCATCAAGTAATCCGTC_1_1_1_1_1	1NT_P21	2197	1009	5.41648	Singlet	0.115385	8	8	NT	NK_cells
AATGTTGCCATCAAGTCCAGTTCA_1_1_1_1_1	1NT_P21	2715	954	6.593	Singlet	0.113846	21	21	NT	MAST
AATGTTGCCCATCCTCACACAGAA_1_1_1_1_1	1NT_P21	4304	1327	7.2026	Singlet	0.204615	0	0	NT	Myeloid_cells
AATGTTGCCCATCCTCAGTCACTA_1_1_1_1_1	1NT_P21	8452	1905	10.4236	Singlet	0.315385	20	20	NT	Myeloid_cells
AATGTTGCCCTAATCCTCTTCACA_1_1_1_1_1	1NT_P21	3936	451	5.66565	Singlet	0.175385	6	6	NT	B_cells
AATGTTGCCCTCCTGACCAGTTCA_1_1_1_1_1	1NT_P21	4040	1323	8.51485	Singlet	0.236923	0	0	NT	Myeloid_cells
AATGTTGCCCTCTATCCTGAGCCA_1_1_1_1_1	1NT_P21	3095	814	8.49758	Singlet	0.201538	6	6	NT	B_cells
AATGTTGCCCTCTATCGCGAGTAA_1_1_1_1_1	1NT_P21	2400	716	7.29167	Singlet	0.00923077	3	3	NT	T_cells
AATGTTGCCGACACACAACGTGAT_1_1_1_1_1	1NT_P21	3512	1520	11.7027	Singlet	0.323077	1	1	NT	Malignant_cells
AATGTTGCCGCATACATTCACGCA_1_1_1_1_1	1NT_P21	2357	1053	9.84302	Singlet	0.135385	7	7	NT	T_cells
AATGTTGCCGCTGATCGTCGTAGA_1_1_1_1_1	1NT_P21	2157	769	13.2128	Singlet	0.0661538	2	2	NT	Myeloid_cells
AATGTTGCCGGATTGCACAGCAGA_1_1_1_1_1	1NT_P21	3024	974	14.0212	Singlet	0.149231	13	13	NT	B_cells
AATGTTGCGAATCTGACTGGCATA_1_1_1_1_1	1NT_P21	2444	768	9.36989	Singlet	0.0353846	13	13	NT	B_cells
AATGTTGCGACAGTGCATAGCGAC_1_1_1_1_1	1NT_P21	2053	865	6.13736	Singlet	0.0153846	3	3	NT	T_cells
AATGTTGCGATAGACAACGTATCA_1_1_1_1_1	1NT_P21	2281	818	9.03113	Singlet	0.0107692	8	8	NT	NK_cells
AATGTTGCGCCAAGACCCGTGAGA_1_1_1_1_1	1NT_P21	3545	1182	11.5938	Singlet	0.132308	4	4	NT	Myeloid_cells
AATGTTGCGCCACATAAGGCTAAC_1_1_1_1_1	1NT_P21	3343	1132	10.7688	Singlet	0.130769	0	0	NT	Myeloid_cells
AATGTTGCGCGAGTAAACAAGCTA_1_1_1_1_1	1NT_P21	2357	1089	9.67331	Singlet	0.326154	17	17	NT	HPCs
AATGTTGCGCGAGTAATGGAACAA_1_1_1_1_1	1NT_P21	3988	1668	9.65396	Singlet	0.301538	17	17	NT	HPCs
AATGTTGCGCTAACGATATCAGCA_1_1_1_1_1	1NT_P21	2604	892	10.1767	Singlet	0.101538	5	5	NT	Myeloid_cells
AATGTTGCGCTCGGTAAGCACCTC_1_1_1_1_1	1NT_P21	4397	1368	4.4121	Singlet	0.163077	12	12	NT	T_cells
AATGTTGCGGTGCGAAAGATGTAC_1_1_1_1_1	1NT_P21	4638	1518	9.55153	Singlet	0.261538	12	12	NT	T_cells
AATGTTGCGTACGCAAATTGGCTC_1_1_1_1_1	1NT_P21	2070	916	7.24638	Singlet	0.166154	20	20	NT	Myeloid_cells
AATGTTGCGTCGTAGAATCATTCC_1_1_1_1_1	1NT_P21	2572	1037	6.92068	Singlet	0.196923	16	16	NT	Myeloid_cells
AATGTTGCGTGTTCTAACAGCAGA_1_1_1_1_1	1NT_P21	2143	634	11.7592	Singlet	0.0384615	13	13	NT	B_cells
AATGTTGCTCCGTCTATATCAGCA_1_1_1_1_1	1NT_P21	11306	1082	1.01716	Singlet	0.223077	6	6	NT	B_cells
AATGTTGCTCTTCACAACAGCAGA_1_1_1_1_1	1NT_P21	6256	1634	7.00128	Singlet	0.24	2	2	NT	Myeloid_cells
AATGTTGCTGAAGAGAGTCGTAGA_1_1_1_1_1	1NT_P21	2227	825	9.1154	Singlet	0.0107692	3	3	NT	T_cells
AATGTTGCTGGAACAACTCAATGA_1_1_1_1_1	1NT_P21	4269	969	5.85617	Singlet	0.284615	6	6	NT	B_cells
ACAAGCTAAACAACCAGAATCTGA_1_1_1_1_1	1NT_P21	2255	988	8.38137	Singlet	0.107692	8	8	NT	NK_cells
ACAAGCTAAACCGAGATGGAACAA_1_1_1_1_1	1NT_P21	2390	970	8.24268	Singlet	0.08	19	19	NT	T_cells
ACAAGCTAAACGCTTATGAAGAGA_1_1_1_1_1	1NT_P21	4199	1478	5.69183	Singlet	0.229231	7	7	NT	T_cells
ACAAGCTAAACGTGATCTGGCATA_1_1_1_1_1	1NT_P21	2724	980	7.08517	Singlet	0.0338462	12	12	NT	T_cells
ACAAGCTAAACTCACCAAGACGGA_1_1_1_1_1	1NT_P21	8646	1849	12.0402	Singlet	0.243077	2	2	NT	Myeloid_cells
ACAAGCTAAACTCACCCTGAGCCA_1_1_1_1_1	1NT_P21	5368	1731	13.6923	Singlet	0.233846	15	15	NT	Mesenchymal_cells
ACAAGCTAAACTCACCGCGAGTAA_1_1_1_1_1	1NT_P21	3123	991	12.2959	Singlet	0.110769	2	2	NT	Myeloid_cells
ACAAGCTAAACTCACCTGGTGGTA_1_1_1_1_1	1NT_P21	2271	713	12.4615	Singlet	0.0630769	13	13	NT	B_cells
ACAAGCTAAAGGACACCGACTGGA_1_1_1_1_1	1NT_P21	10416	2798	12.5096	Singlet	0.36	17	17	NT	HPCs
ACAAGCTAAATGTTGCCCATCCTC_1_1_1_1_1	1NT_P21	6612	1673	11.0708	Singlet	0.261538	14	14	NT	Myeloid_cells
ACAAGCTAACAAGCTAAAACATCG_1_1_1_1_1	1NT_P21	2056	862	12.2568	Singlet	0.0169231	19	19	NT	T_cells
ACAAGCTAACAAGCTATCTTCACA_1_1_1_1_1	1NT_P21	2541	986	8.22511	Singlet	0.109231	8	8	NT	NK_cells
ACAAGCTAACCACTGTCAGATCTG_1_1_1_1_1	1NT_P21	4339	1501	12.9062	Singlet	0.315385	15	15	NT	Mesenchymal_cells
ACAAGCTAACGCTCGAAAGAGATC_1_1_1_1_1	1NT_P21	2499	826	14.5658	Singlet	0.0123077	3	3	NT	T_cells
ACAAGCTAACGTATCACCGACAAC_1_1_1_1_1	1NT_P21	2584	807	6.96594	Singlet	0.0984615	13	13	NT	B_cells
ACAAGCTAACTATGCAACAGATTC_1_1_1_1_1	1NT_P21	2180	840	4.6789	Singlet	0.0292308	3	3	NT	T_cells
ACAAGCTAACTATGCACCTCCTGA_1_1_1_1_1	1NT_P21	2443	828	11.8297	Singlet	0.0507692	13	13	NT	B_cells
ACAAGCTAACTATGCATGGCTTCA_1_1_1_1_1	1NT_P21	4526	1361	10.7821	Singlet	0.161538	2	2	NT	Myeloid_cells
ACAAGCTAAGATCGCAACGCTCGA_1_1_1_1_1	1NT_P21	2620	836	6.64122	Singlet	0.0138462	3	3	NT	T_cells
ACAAGCTAAGATGTACGTCTGTCA_1_1_1_1_1	1NT_P21	2088	788	14.1762	Singlet	0.110769	13	13	NT	B_cells
ACAAGCTAAGTGGTCACAAGACTA_1_1_1_1_1	1NT_P21	7856	1562	4.5443	Singlet	0.313846	6	6	NT	B_cells
ACAAGCTAATCATTCCCCGACAAC_1_1_1_1_1	1NT_P21	4201	1603	6.09379	Singlet	0.378462	11	11	NT	Endothelial
ACAAGCTAATCATTCCGAGCTGAA_1_1_1_1_1	1NT_P21	3620	1283	7.34807	Singlet	0.153846	12	12	NT	T_cells
ACAAGCTAATCCTGTAGACTAGTA_1_1_1_1_1	1NT_P21	3931	1516	19.3589	Singlet	0.355385	17	17	NT	HPCs
ACAAGCTAATTGAGGAAGCCATGC_1_1_1_1_1	1NT_P21	2531	866	6.47965	Singlet	0.103077	21	21	NT	MAST
ACAAGCTACAACCACAAGCAGGAA_1_1_1_1_1	1NT_P21	6949	1757	12.2608	Singlet	0.312308	0	0	NT	Myeloid_cells
ACAAGCTACAAGACTAAATGTTGC_1_1_1_1_1	1NT_P21	2274	1155	8.66315	Singlet	0.313846	17	17	NT	HPCs
ACAAGCTACAAGACTACAAGACTA_1_1_1_1_1	1NT_P21	2848	869	14.4663	Singlet	0.0676923	3	3	NT	T_cells
ACAAGCTACACCTTACACAAGCTA_1_1_1_1_1	1NT_P21	2724	1105	14.6109	Singlet	0.189231	15	15	NT	Mesenchymal_cells
ACAAGCTACACCTTACGTACGCAA_1_1_1_1_1	1NT_P21	15281	3449	7.13959	Singlet	0.366154	7	7	NT	T_cells
ACAAGCTACAGCGTTAAAGAGATC_1_1_1_1_1	1NT_P21	6671	1934	7.01544	Singlet	0.343077	7	7	NT	T_cells
ACAAGCTACATACCAACCTCTATC_1_1_1_1_1	1NT_P21	2570	1032	8.36576	Singlet	0.0861538	12	12	NT	T_cells
ACAAGCTACCGAAGTAACACAGAA_1_1_1_1_1	1NT_P21	2444	870	11.0884	Singlet	0.0123077	9	9	NT	Endothelial
ACAAGCTACCGAAGTACCGAAGTA_1_1_1_1_1	1NT_P21	3142	1147	13.24	Singlet	0.130769	17	17	NT	HPCs
ACAAGCTACCGACAACCAAGGAGC_1_1_1_1_1	1NT_P21	2800	1079	4.89286	Singlet	0.203077	16	16	NT	Myeloid_cells
ACAAGCTACCTCCTGAACAAGCTA_1_1_1_1_1	1NT_P21	4992	1154	4.94792	Singlet	0.278462	6	6	NT	B_cells
ACAAGCTACCTCCTGACTGTAGCC_1_1_1_1_1	1NT_P21	2462	829	10.2356	Singlet	0.104615	2	2	NT	Myeloid_cells
ACAAGCTACGACTGGAGTACGCAA_1_1_1_1_1	1NT_P21	6632	2229	16.2998	Singlet	0.332308	17	17	NT	HPCs
ACAAGCTACGCATACACAATGGAA_1_1_1_1_1	1NT_P21	3977	1471	13.2763	Singlet	0.312308	15	15	NT	Mesenchymal_cells
ACAAGCTACGCATACACGGATTGC_1_1_1_1_1	1NT_P21	4865	1507	8.8592	Singlet	0.272308	5	5	NT	Myeloid_cells
ACAAGCTACGCTGATCGTACGCAA_1_1_1_1_1	1NT_P21	3595	1413	19.6662	Singlet	0.353846	17	17	NT	HPCs
ACAAGCTACGGATTGCAACGCTTA_1_1_1_1_1	1NT_P21	2550	957	5.2549	Singlet	0.0384615	3	3	NT	T_cells
ACAAGCTACGGATTGCACGCTCGA_1_1_1_1_1	1NT_P21	2693	980	11.1771	Singlet	0.0523077	8	8	NT	NK_cells
ACAAGCTACGGATTGCCGACACAC_1_1_1_1_1	1NT_P21	3683	1545	15.3679	Singlet	0.361538	17	17	NT	HPCs
ACAAGCTACGGATTGCGGTGCGAA_1_1_1_1_1	1NT_P21	2259	827	11.5538	Singlet	0.00769231	3	3	NT	T_cells
ACAAGCTACTCAATGAATTGAGGA_1_1_1_1_1	1NT_P21	2069	746	10.6332	Singlet	0.106154	4	4	NT	Myeloid_cells
ACAAGCTACTGGCATACGGATTGC_1_1_1_1_1	1NT_P21	2570	736	13.1128	Singlet	0.0615385	13	13	NT	B_cells
ACAAGCTACTGTAGCCAGTGGTCA_1_1_1_1_1	1NT_P21	5616	1525	11.3426	Singlet	0.292308	5	5	NT	Myeloid_cells
ACAAGCTAGAATCTGACCGACAAC_1_1_1_1_1	1NT_P21	3841	1063	8.59151	Singlet	0.0230769	3	3	NT	T_cells
ACAAGCTAGACTAGTACCTAATCC_1_1_1_1_1	1NT_P21	3057	1327	15.44	Singlet	0.358462	17	17	NT	HPCs
ACAAGCTAGAGCTGAAAACGTGAT_1_1_1_1_1	1NT_P21	3036	904	8.3004	Singlet	0.0769231	13	13	NT	B_cells
ACAAGCTAGAGCTGAAACAAGCTA_1_1_1_1_1	1NT_P21	4856	1445	10.9349	Singlet	0.255385	5	5	NT	Myeloid_cells
ACAAGCTAGAGCTGAACATACCAA_1_1_1_1_1	1NT_P21	2170	703	8.15668	Singlet	0.00461538	3	3	NT	T_cells
ACAAGCTAGATAGACAACGTATCA_1_1_1_1_1	1NT_P21	4321	1132	11.0623	Singlet	0.163077	2	2	NT	Myeloid_cells
ACAAGCTAGGAGAACAATTGGCTC_1_1_1_1_1	1NT_P21	3407	1137	6.95627	Singlet	0.141538	12	12	NT	T_cells
ACAAGCTAGGAGAACACAATGGAA_1_1_1_1_1	1NT_P21	2559	833	11.3326	Singlet	0.106154	13	13	NT	B_cells
ACAAGCTAGTACGCAATTCACGCA_1_1_1_1_1	1NT_P21	5998	1754	4.56819	Singlet	0.272308	4	4	NT	Myeloid_cells
ACAAGCTAGTCGTAGAAAACATCG_1_1_1_1_1	1NT_P21	5682	1572	16.4379	Singlet	0.204615	4	4	NT	Myeloid_cells
ACAAGCTAGTGTTCTACCGACAAC_1_1_1_1_1	1NT_P21	5949	1653	10.0017	Singlet	0.250769	0	0	NT	Myeloid_cells
ACAAGCTAGTGTTCTACTGTAGCC_1_1_1_1_1	1NT_P21	11165	2291	7.61308	Singlet	0.283077	4	4	NT	Myeloid_cells
ACAAGCTAGTGTTCTAGGTGCGAA_1_1_1_1_1	1NT_P21	3195	1508	10.266	Singlet	0.313846	17	17	NT	HPCs
ACAAGCTATAGGATGAGAGCTGAA_1_1_1_1_1	1NT_P21	3613	1207	8.58013	Singlet	0.184615	12	12	NT	T_cells
ACAAGCTATCCGTCTAAACGCTTA_1_1_1_1_1	1NT_P21	4150	1266	9.3494	Singlet	0.238462	13	13	NT	B_cells
ACAAGCTATCCGTCTAGATGAATC_1_1_1_1_1	1NT_P21	2991	1005	18.5557	Singlet	0.184615	2	2	NT	Myeloid_cells
ACAAGCTATGGCTTCAAGTACAAG_1_1_1_1_1	1NT_P21	5945	1112	3.43146	Singlet	0.281538	6	6	NT	B_cells
ACAAGCTATGGTGGTAGTGTTCTA_1_1_1_1_1	1NT_P21	2571	1077	8.82925	Singlet	0.121538	9	9	NT	Endothelial
ACACAGAAAAACATCGAACCGAGA_1_1_1_1_1	1NT_P21	2219	819	13.8801	Singlet	0.00615385	8	8	NT	NK_cells
ACACAGAAAAACATCGGATGAATC_1_1_1_1_1	1NT_P21	2424	673	7.21947	Singlet	0.0138462	3	3	NT	T_cells
ACACAGAAAACAACCACGAACTTA_1_1_1_1_1	1NT_P21	2056	723	11.5272	Singlet	0.00615385	3	3	NT	T_cells
ACACAGAAAACAACCACTGTAGCC_1_1_1_1_1	1NT_P21	2755	1040	7.54991	Singlet	0.138462	21	21	NT	MAST
ACACAGAAAACGCTTAGCCACATA_1_1_1_1_1	1NT_P21	3611	1281	9.16644	Singlet	0.164615	12	12	NT	T_cells
ACACAGAAAAGACGGACACTTCGA_1_1_1_1_1	1NT_P21	2792	1101	14.8997	Singlet	0.161538	8	8	NT	NK_cells
ACACAGAAAAGAGATCACTATGCA_1_1_1_1_1	1NT_P21	2802	1018	3.89008	Singlet	0.149231	19	19	NT	T_cells
ACACAGAAAAGAGATCGATAGACA_1_1_1_1_1	1NT_P21	3711	1038	8.81164	Singlet	0.0984615	0	0	NT	Myeloid_cells
ACACAGAAAAGGACACGATAGACA_1_1_1_1_1	1NT_P21	3820	1154	11.7539	Singlet	0.132308	2	2	NT	Myeloid_cells
ACACAGAAAAGGTACAATTGGCTC_1_1_1_1_1	1NT_P21	3095	1093	9.04685	Singlet	0.110769	3	3	NT	T_cells
ACACAGAAACAAGCTAGCTCGGTA_1_1_1_1_1	1NT_P21	6982	1624	7.8774	Singlet	0.238462	14	14	NT	Myeloid_cells
ACACAGAAACAGATTCAACGTGAT_1_1_1_1_1	1NT_P21	2598	1088	10.8545	Singlet	0.253846	15	15	NT	Mesenchymal_cells
ACACAGAAACCACTGTCTCAATGA_1_1_1_1_1	1NT_P21	3223	893	9.52529	Singlet	0.0569231	13	13	NT	B_cells
ACACAGAAACCTCCAAACACGACC_1_1_1_1_1	1NT_P21	2146	846	5.685	Singlet	0.0107692	12	12	NT	T_cells
ACACAGAAACCTCCAAGCGAGTAA_1_1_1_1_1	1NT_P21	4388	1308	9.79945	Singlet	0.152308	2	2	NT	Myeloid_cells
ACACAGAAACCTCCAATGAAGAGA_1_1_1_1_1	1NT_P21	3101	1104	17.4782	Singlet	0.181538	0	0	NT	Myeloid_cells
ACACAGAAACGCTCGACATCAAGT_1_1_1_1_1	1NT_P21	2201	1016	7.13312	Singlet	0.0876923	12	12	NT	T_cells
ACACAGAAAGATCGCAACGTATCA_1_1_1_1_1	1NT_P21	8426	1812	7.95158	Singlet	0.204615	0	0	NT	Myeloid_cells
ACACAGAAAGATCGCACCGACAAC_1_1_1_1_1	1NT_P21	2215	770	14.9887	Singlet	0.00307692	3	3	NT	T_cells
ACACAGAAAGCCATGCCGCATACA_1_1_1_1_1	1NT_P21	5769	1846	6.36159	Singlet	0.38	11	11	NT	Endothelial
ACACAGAAATCATTCCAAACATCG_1_1_1_1_1	1NT_P21	3220	1138	12.4534	Singlet	0.123077	2	2	NT	Myeloid_cells
ACACAGAAATCATTCCAAGAGATC_1_1_1_1_1	1NT_P21	2356	1072	11.2903	Singlet	0.1	9	9	NT	Endothelial
ACACAGAAATTGAGGAGACAGTGC_1_1_1_1_1	1NT_P21	4796	1558	7.88157	Singlet	0.32	2	2	NT	Myeloid_cells
ACACAGAAATTGAGGAGGTGCGAA_1_1_1_1_1	1NT_P21	2580	962	18.4109	Singlet	0.176923	14	14	NT	Myeloid_cells
ACACAGAACACCTTACAAGACGGA_1_1_1_1_1	1NT_P21	5025	1410	5.89055	Singlet	0.193846	2	2	NT	Myeloid_cells
ACACAGAACAGATCTGGAGTTAGC_1_1_1_1_1	1NT_P21	3572	1380	15.0336	Singlet	0.352308	11	11	NT	Endothelial
ACACAGAACATCAAGTATCCTGTA_1_1_1_1_1	1NT_P21	2927	959	9.0878	Singlet	0.235385	5	5	NT	Myeloid_cells
ACACAGAACCTAATCCATTGAGGA_1_1_1_1_1	1NT_P21	2860	1021	10.1399	Singlet	0.169231	5	5	NT	Myeloid_cells
ACACAGAACGAACTTATTCACGCA_1_1_1_1_1	1NT_P21	2754	1027	8.7146	Singlet	0.06	12	12	NT	T_cells
ACACAGAACGACACACAGATGTAC_1_1_1_1_1	1NT_P21	3508	1214	4.70353	Singlet	0.216923	3	3	NT	T_cells
ACACAGAACGCATACAACCACTGT_1_1_1_1_1	1NT_P21	2388	898	13.3166	Singlet	0.0153846	3	3	NT	T_cells
ACACAGAACGCTGATCTCCGTCTA_1_1_1_1_1	1NT_P21	2278	815	7.98946	Singlet	0.00769231	3	3	NT	T_cells
ACACAGAACGGATTGCGAATCTGA_1_1_1_1_1	1NT_P21	2387	847	10.7248	Singlet	0.0138462	12	12	NT	T_cells
ACACAGAACTAAGGTCATCCTGTA_1_1_1_1_1	1NT_P21	6374	613	1.69438	Singlet	0.198462	6	6	NT	B_cells
ACACAGAACTAAGGTCCTGGCATA_1_1_1_1_1	1NT_P21	3391	1253	14.9219	Singlet	0.167692	16	16	NT	Myeloid_cells
ACACAGAACTGAGCCATGAAGAGA_1_1_1_1_1	1NT_P21	2626	1093	5.90251	Singlet	0.16	16	16	NT	Myeloid_cells
ACACAGAAGAACAGGCAATCCGTC_1_1_1_1_1	1NT_P21	2074	633	12.4397	Singlet	0.0569231	13	13	NT	B_cells
ACACAGAAGAATCTGACACTTCGA_1_1_1_1_1	1NT_P21	4500	1245	9.35556	Singlet	0.176923	5	5	NT	Myeloid_cells
ACACAGAAGAATCTGACCTAATCC_1_1_1_1_1	1NT_P21	2412	992	8.41625	Singlet	0.0723077	3	3	NT	T_cells
ACACAGAAGATGAATCACACAGAA_1_1_1_1_1	1NT_P21	3717	1286	7.47915	Singlet	0.272308	5	5	NT	Myeloid_cells
ACACAGAAGCCACATACATCAAGT_1_1_1_1_1	1NT_P21	2025	711	6.5679	Singlet	0.0923077	13	13	NT	B_cells
ACACAGAAGCCACATACCAGTTCA_1_1_1_1_1	1NT_P21	4187	1329	8.40697	Singlet	0.241538	4	4	NT	Myeloid_cells
ACACAGAAGCGAGTAAACATTGGC_1_1_1_1_1	1NT_P21	2557	1164	6.17912	Singlet	0.333846	23	23	NT	Endothelial
ACACAGAAGCTAACGACCTCTATC_1_1_1_1_1	1NT_P21	2081	729	11.2926	Singlet	0.00307692	3	3	NT	T_cells
ACACAGAAGGTGCGAACAAGGAGC_1_1_1_1_1	1NT_P21	2848	772	10.1124	Singlet	0.236923	6	6	NT	B_cells
ACACAGAAGTGTTCTACAACCACA_1_1_1_1_1	1NT_P21	4521	1040	10.772	Singlet	0.24	6	6	NT	B_cells
ACACAGAAGTGTTCTACCGTGAGA_1_1_1_1_1	1NT_P21	3735	1230	9.58501	Singlet	0.189231	8	8	NT	NK_cells
ACACAGAATGAAGAGACATCAAGT_1_1_1_1_1	1NT_P21	2840	964	9.61268	Singlet	0.0230769	3	3	NT	T_cells
ACACAGAATGAAGAGATTCACGCA_1_1_1_1_1	1NT_P21	3044	1015	9.52694	Singlet	0.0815385	3	3	NT	T_cells
ACACAGAATGGAACAATTCACGCA_1_1_1_1_1	1NT_P21	2029	773	10.1035	Singlet	0.00461538	8	8	NT	NK_cells
ACACAGAATGGTGGTAACAGCAGA_1_1_1_1_1	1NT_P21	2121	813	5.94059	Singlet	0.107692	20	20	NT	Myeloid_cells
ACACGACCAACAACCAATCCTGTA_1_1_1_1_1	1NT_P21	3561	1270	11.7383	Singlet	0.127692	12	12	NT	T_cells
ACACGACCAACCGAGATTCACGCA_1_1_1_1_1	1NT_P21	2198	1097	10.9645	Singlet	0.341538	23	23	NT	Endothelial
ACACGACCAATCCGTCCAGCGTTA_1_1_1_1_1	1NT_P21	5650	591	4.74336	Singlet	0.198462	6	6	NT	B_cells
ACACGACCACAAGCTAAGGCTAAC_1_1_1_1_1	1NT_P21	3368	1160	8.61045	Singlet	0.104615	2	2	NT	Myeloid_cells
ACACGACCACACGACCGACTAGTA_1_1_1_1_1	1NT_P21	2862	782	16.2474	Singlet	0.0969231	13	13	NT	B_cells
ACACGACCACATTGGCGTCTGTCA_1_1_1_1_1	1NT_P21	2232	875	5.33154	Singlet	0.0261538	3	3	NT	T_cells
ACACGACCACCACTGTACAAGCTA_1_1_1_1_1	1NT_P21	3990	1554	7.16792	Singlet	0.255385	8	8	NT	NK_cells
ACACGACCACGCTCGAACAAGCTA_1_1_1_1_1	1NT_P21	4017	1034	17.4508	Singlet	0.0646154	13	13	NT	B_cells
ACACGACCACGCTCGAACACGACC_1_1_1_1_1	1NT_P21	2403	1156	12.9422	Singlet	0.352308	17	17	NT	HPCs
ACACGACCACGCTCGAAGATCGCA_1_1_1_1_1	1NT_P21	2427	913	7.12814	Singlet	0.0369231	12	12	NT	T_cells
ACACGACCACGCTCGAGAGCTGAA_1_1_1_1_1	1NT_P21	3917	1167	16.1603	Singlet	0.169231	4	4	NT	Myeloid_cells
ACACGACCAGCCATGCAGTGGTCA_1_1_1_1_1	1NT_P21	9339	1488	4.50798	Singlet	0.284615	6	6	NT	B_cells
ACACGACCAGCCATGCCCTCTATC_1_1_1_1_1	1NT_P21	2031	794	12.5554	Singlet	0.00461538	12	12	NT	T_cells
ACACGACCAGGCTAACGAATCTGA_1_1_1_1_1	1NT_P21	2413	880	8.20555	Singlet	0.0276923	3	3	NT	T_cells
ACACGACCATCATTCCAAGAGATC_1_1_1_1_1	1NT_P21	2323	644	7.31812	Singlet	0.02	3	3	NT	T_cells
ACACGACCATCATTCCCCTCCTGA_1_1_1_1_1	1NT_P21	2212	901	8.5443	Singlet	0.0184615	3	3	NT	T_cells
ACACGACCATCCTGTAATAGCGAC_1_1_1_1_1	1NT_P21	3826	1064	10.9252	Singlet	0.0938462	13	13	NT	B_cells
ACACGACCATTGAGGAACATTGGC_1_1_1_1_1	1NT_P21	2217	862	11.9982	Singlet	0.0184615	12	12	NT	T_cells
ACACGACCCAATGGAACAATGGAA_1_1_1_1_1	1NT_P21	2096	813	7.25191	Singlet	0.0215385	12	12	NT	T_cells
ACACGACCCACCTTACAATGTTGC_1_1_1_1_1	1NT_P21	7394	1617	8.98025	Singlet	0.152308	2	2	NT	Myeloid_cells
ACACGACCCACCTTACCCTCTATC_1_1_1_1_1	1NT_P21	5349	1722	8.39409	Singlet	0.376923	21	21	NT	MAST
ACACGACCCACCTTACTTCACGCA_1_1_1_1_1	1NT_P21	2238	849	3.66399	Singlet	0.0230769	3	3	NT	T_cells
ACACGACCCAGCGTTAACCACTGT_1_1_1_1_1	1NT_P21	20114	1318	1.87929	Singlet	0.210769	6	6	NT	B_cells
ACACGACCCCATCCTCCCTCCTGA_1_1_1_1_1	1NT_P21	2507	954	8.29677	Singlet	0.0723077	8	8	NT	NK_cells
ACACGACCCCGAAGTACCGTGAGA_1_1_1_1_1	1NT_P21	2984	1281	7.64075	Singlet	0.252308	7	7	NT	T_cells
ACACGACCCCTAATCCCGACTGGA_1_1_1_1_1	1NT_P21	2481	987	10.6409	Singlet	0.0707692	9	9	NT	Endothelial
ACACGACCCCTCTATCTTCACGCA_1_1_1_1_1	1NT_P21	3004	891	9.82024	Singlet	0.124615	13	13	NT	B_cells
ACACGACCCGAACTTAAAGGTACA_1_1_1_1_1	1NT_P21	2385	869	5.36688	Singlet	0.0246154	3	3	NT	T_cells
ACACGACCCGACACACGACTAGTA_1_1_1_1_1	1NT_P21	2862	1105	4.99651	Singlet	0.206154	16	16	NT	Myeloid_cells
ACACGACCCGCATACAACACAGAA_1_1_1_1_1	1NT_P21	4668	1409	9.10454	Singlet	0.198462	4	4	NT	Myeloid_cells
ACACGACCCGCTGATCATCCTGTA_1_1_1_1_1	1NT_P21	2295	705	7.71242	Singlet	0.00307692	3	3	NT	T_cells
ACACGACCCTAAGGTCGGAGAACA_1_1_1_1_1	1NT_P21	2240	876	8.39286	Singlet	0.0369231	8	8	NT	NK_cells
ACACGACCCTGAGCCACAATGGAA_1_1_1_1_1	1NT_P21	2021	883	12.1722	Singlet	0.0615385	8	8	NT	NK_cells
ACACGACCCTGTAGCCTCTTCACA_1_1_1_1_1	1NT_P21	3509	1218	8.43545	Singlet	0.207692	13	13	NT	B_cells
ACACGACCGAGTTAGCCAAGGAGC_1_1_1_1_1	1NT_P21	2830	1033	6.4311	Singlet	0.101538	19	19	NT	T_cells
ACACGACCGATGAATCGTACGCAA_1_1_1_1_1	1NT_P21	2138	829	9.12067	Singlet	0.212308	16	16	NT	Myeloid_cells
ACACGACCGCCAAGACACACAGAA_1_1_1_1_1	1NT_P21	2216	916	7.12996	Singlet	0.0430769	8	8	NT	NK_cells
ACACGACCGCCACATAACCACTGT_1_1_1_1_1	1NT_P21	3358	1051	11.4354	Singlet	0.187692	5	5	NT	Myeloid_cells
ACACGACCGCCACATATGGCTTCA_1_1_1_1_1	1NT_P21	2418	875	5.16956	Singlet	0.0153846	3	3	NT	T_cells
ACACGACCGCTAACGAAGCCATGC_1_1_1_1_1	1NT_P21	3552	466	3.82883	Singlet	0.193846	6	6	NT	B_cells
ACACGACCGGTGCGAAAGCCATGC_1_1_1_1_1	1NT_P21	2960	1069	10.473	Singlet	0.113846	8	8	NT	NK_cells
ACACGACCGTACGCAACTAAGGTC_1_1_1_1_1	1NT_P21	2498	779	12.2098	Singlet	0.00923077	3	3	NT	T_cells
ACACGACCGTACGCAAGAGTTAGC_1_1_1_1_1	1NT_P21	2902	1117	19.6761	Singlet	0.129231	17	17	NT	HPCs
ACACGACCGTCGTAGAAACGTGAT_1_1_1_1_1	1NT_P21	7573	2279	12.5974	Singlet	0.363077	17	17	NT	HPCs
ACACGACCGTCGTAGACGACTGGA_1_1_1_1_1	1NT_P21	3457	1086	7.14492	Singlet	0.0907692	8	8	NT	NK_cells
ACACGACCGTCGTAGAGAATCTGA_1_1_1_1_1	1NT_P21	3067	1066	6.52103	Singlet	0.266154	5	5	NT	Myeloid_cells
ACACGACCGTCGTAGAGCCAAGAC_1_1_1_1_1	1NT_P21	2268	1015	8.77425	Singlet	0.116923	8	8	NT	NK_cells
ACACGACCGTCGTAGAGTCGTAGA_1_1_1_1_1	1NT_P21	7778	1908	11.674	Singlet	0.336923	2	2	NT	Myeloid_cells
ACACGACCTAGGATGAACAGATTC_1_1_1_1_1	1NT_P21	3156	1368	6.33714	Singlet	0.364615	11	11	NT	Endothelial
ACACGACCTAGGATGACTGTAGCC_1_1_1_1_1	1NT_P21	2780	973	11.7266	Singlet	0.195385	5	5	NT	Myeloid_cells
ACAGATTCAACCGAGAGTACGCAA_1_1_1_1_1	1NT_P21	15435	1049	2.06673	Singlet	0.196923	6	6	NT	B_cells
ACAGATTCAACGCTTAGTACGCAA_1_1_1_1_1	1NT_P21	2709	1003	13.8058	Singlet	0.0415385	12	12	NT	T_cells
ACAGATTCAAGACGGACTCAATGA_1_1_1_1_1	1NT_P21	2856	1130	15.2311	Singlet	0.135385	8	8	NT	NK_cells
ACAGATTCAAGAGATCACATTGGC_1_1_1_1_1	1NT_P21	2434	688	10.2712	Singlet	0.0215385	3	3	NT	T_cells
ACAGATTCAAGAGATCGTACGCAA_1_1_1_1_1	1NT_P21	2377	1180	12.9996	Singlet	0.347692	17	17	NT	HPCs
ACAGATTCAAGGACACCAACCACA_1_1_1_1_1	1NT_P21	5195	1464	9.39365	Singlet	0.270769	5	5	NT	Myeloid_cells
ACAGATTCAAGGACACCATCAAGT_1_1_1_1_1	1NT_P21	2165	856	6.78984	Singlet	0.0492308	12	12	NT	T_cells
ACAGATTCAATCCGTCCAAGGAGC_1_1_1_1_1	1NT_P21	2204	934	5.71688	Singlet	0.0553846	3	3	NT	T_cells
ACAGATTCAATGTTGCAACCGAGA_1_1_1_1_1	1NT_P21	2550	935	12.7451	Singlet	0.0430769	3	3	NT	T_cells
ACAGATTCACACAGAAGACAGTGC_1_1_1_1_1	1NT_P21	3192	958	7.92607	Singlet	0.0523077	3	3	NT	T_cells
ACAGATTCACACGACCCCTCCTGA_1_1_1_1_1	1NT_P21	3400	1139	12.2059	Singlet	0.149231	4	4	NT	Myeloid_cells
ACAGATTCACAGATTCAAGACGGA_1_1_1_1_1	1NT_P21	2484	802	9.29952	Singlet	0.115385	0	0	NT	Myeloid_cells
ACAGATTCACAGCAGAGAGCTGAA_1_1_1_1_1	1NT_P21	2676	796	6.9133	Singlet	0.0276923	3	3	NT	T_cells
ACAGATTCACATTGGCACTATGCA_1_1_1_1_1	1NT_P21	9406	1003	1.57346	Singlet	0.22	6	6	NT	B_cells
ACAGATTCACATTGGCTCCGTCTA_1_1_1_1_1	1NT_P21	4405	1261	9.71623	Singlet	0.172308	2	2	NT	Myeloid_cells
ACAGATTCACTATGCAAACGCTTA_1_1_1_1_1	1NT_P21	2345	814	9.16844	Singlet	0.00615385	3	3	NT	T_cells
ACAGATTCACTATGCAACGCTCGA_1_1_1_1_1	1NT_P21	2019	866	7.92472	Singlet	0.04	12	12	NT	T_cells
ACAGATTCACTATGCAGCTAACGA_1_1_1_1_1	1NT_P21	2146	798	13.0941	Singlet	0.00307692	3	3	NT	T_cells
ACAGATTCAGATGTACTGGAACAA_1_1_1_1_1	1NT_P21	3109	1408	13.2518	Singlet	0.307692	17	17	NT	HPCs
ACAGATTCAGCACCTCAGTACAAG_1_1_1_1_1	1NT_P21	2785	872	8.68941	Singlet	0.0153846	12	12	NT	T_cells
ACAGATTCAGCAGGAACTAAGGTC_1_1_1_1_1	1NT_P21	4220	1188	7.79621	Singlet	0.229231	14	14	NT	Myeloid_cells
ACAGATTCAGTACAAGCGGATTGC_1_1_1_1_1	1NT_P21	7522	1694	13.0019	Singlet	0.193846	4	4	NT	Myeloid_cells
ACAGATTCATCATTCCGATAGACA_1_1_1_1_1	1NT_P21	7174	2121	12.838	Singlet	0.330769	8	8	NT	NK_cells
ACAGATTCATCCTGTAAACAACCA_1_1_1_1_1	1NT_P21	2041	736	9.40715	Singlet	0.0276923	3	3	NT	T_cells
ACAGATTCATGCCTAAATCATTCC_1_1_1_1_1	1NT_P21	2206	1020	6.02901	Singlet	0.186154	16	16	NT	Myeloid_cells
ACAGATTCATTGAGGACTCAATGA_1_1_1_1_1	1NT_P21	2803	1068	7.99144	Singlet	0.12	8	8	NT	NK_cells
ACAGATTCCAACCACAGTACGCAA_1_1_1_1_1	1NT_P21	3837	1304	15.1681	Singlet	0.333846	6	6	NT	B_cells
ACAGATTCCAAGGAGCAGGCTAAC_1_1_1_1_1	1NT_P21	3855	1229	5.26589	Singlet	0.207692	16	16	NT	Myeloid_cells
ACAGATTCCAAGGAGCCAGCGTTA_1_1_1_1_1	1NT_P21	4732	1467	10.8833	Singlet	0.238462	0	0	NT	Myeloid_cells
ACAGATTCCAATGGAACACCTTAC_1_1_1_1_1	1NT_P21	3140	1114	15.7325	Singlet	0.121538	3	3	NT	T_cells
ACAGATTCCACCTTACACAGCAGA_1_1_1_1_1	1NT_P21	2134	726	14.1987	Singlet	0.00153846	3	3	NT	T_cells
ACAGATTCCAGATCTGTCCGTCTA_1_1_1_1_1	1NT_P21	2248	738	9.87544	Singlet	0.0907692	13	13	NT	B_cells
ACAGATTCCAGCGTTAAGCAGGAA_1_1_1_1_1	1NT_P21	2015	814	8.18859	Singlet	0.0276923	12	12	NT	T_cells
ACAGATTCCCAGTTCAACAAGCTA_1_1_1_1_1	1NT_P21	2124	1087	8.14501	Singlet	0.346154	23	23	NT	Endothelial
ACAGATTCCCGTGAGAACAAGCTA_1_1_1_1_1	1NT_P21	3241	1032	6.72632	Singlet	0.204615	5	5	NT	Myeloid_cells
ACAGATTCCGACACACATAGCGAC_1_1_1_1_1	1NT_P21	5193	1334	8.627	Singlet	0.118462	18	18	NT	Myeloid_cells
ACAGATTCCGACACACCGACTGGA_1_1_1_1_1	1NT_P21	2954	1094	8.56466	Singlet	0.129231	8	8	NT	NK_cells
ACAGATTCCGCTGATCGCCACATA_1_1_1_1_1	1NT_P21	4050	1330	11.5062	Singlet	0.14	4	4	NT	Myeloid_cells
ACAGATTCCTAAGGTCAGCACCTC_1_1_1_1_1	1NT_P21	5258	1508	9.64245	Singlet	0.281538	2	2	NT	Myeloid_cells
ACAGATTCCTAAGGTCCACCTTAC_1_1_1_1_1	1NT_P21	2696	1121	4.93323	Singlet	0.261538	16	16	NT	Myeloid_cells
ACAGATTCCTGAGCCAGATAGACA_1_1_1_1_1	1NT_P21	4385	1428	8.43786	Singlet	0.292308	5	5	NT	Myeloid_cells
ACAGATTCCTGGCATAACAGATTC_1_1_1_1_1	1NT_P21	5098	1576	16.9086	Singlet	0.313846	6	6	NT	B_cells
ACAGATTCCTGTAGCCACAAGCTA_1_1_1_1_1	1NT_P21	3239	979	10.281	Singlet	0.230769	5	5	NT	Myeloid_cells
ACAGATTCGAGCTGAAGTCTGTCA_1_1_1_1_1	1NT_P21	2836	843	8.35684	Singlet	0.0369231	3	3	NT	T_cells
ACAGATTCGCCACATACAACCACA_1_1_1_1_1	1NT_P21	2648	929	15.8233	Singlet	0.170769	14	14	NT	Myeloid_cells
ACAGATTCGGTGCGAAAACGTGAT_1_1_1_1_1	1NT_P21	3085	880	8.78444	Singlet	0.0276923	3	3	NT	T_cells
ACAGATTCGGTGCGAAAATCCGTC_1_1_1_1_1	1NT_P21	2978	1073	8.36132	Singlet	0.0846154	12	12	NT	T_cells
ACAGATTCGTCGTAGAAGCACCTC_1_1_1_1_1	1NT_P21	2507	726	11.3682	Singlet	0.0692308	13	13	NT	B_cells
ACAGATTCGTCTGTCAGACTAGTA_1_1_1_1_1	1NT_P21	6019	1757	6.64562	Singlet	0.290769	2	2	NT	Myeloid_cells
ACAGATTCGTGTTCTAGTCTGTCA_1_1_1_1_1	1NT_P21	5875	1635	16.1191	Singlet	0.187692	2	2	NT	Myeloid_cells
ACAGATTCTAGGATGAAGATGTAC_1_1_1_1_1	1NT_P21	7118	599	3.80725	Singlet	0.184615	6	6	NT	B_cells
ACAGATTCTCCGTCTAACATTGGC_1_1_1_1_1	1NT_P21	2702	855	6.40266	Singlet	0.0184615	3	3	NT	T_cells
ACAGATTCTCTTCACAACCTCCAA_1_1_1_1_1	1NT_P21	5536	1467	8.95954	Singlet	0.150769	4	4	NT	Myeloid_cells
ACAGATTCTGGCTTCAACAAGCTA_1_1_1_1_1	1NT_P21	6392	2425	9.79349	Singlet	0.34	17	17	NT	HPCs
ACAGATTCTTCACGCACATACCAA_1_1_1_1_1	1NT_P21	4168	1068	13.0998	Singlet	0.267692	6	6	NT	B_cells
ACAGCAGAAAACATCGCAACCACA_1_1_1_1_1	1NT_P21	2207	892	12.6869	Singlet	0.0584615	8	8	NT	NK_cells
ACAGCAGAAACGTGATAATGTTGC_1_1_1_1_1	1NT_P21	2622	963	10.0305	Singlet	0.115385	2	2	NT	Myeloid_cells
ACAGCAGAAACTCACCTTCACGCA_1_1_1_1_1	1NT_P21	3167	1359	12.8829	Singlet	0.318462	17	17	NT	HPCs
ACAGCAGAAAGAGATCCGACTGGA_1_1_1_1_1	1NT_P21	2064	721	5.8624	Singlet	0.00769231	3	3	NT	T_cells
ACAGCAGAAAGAGATCGCCAAGAC_1_1_1_1_1	1NT_P21	6172	2101	7.03176	Singlet	0.352308	15	15	NT	Mesenchymal_cells
ACAGCAGAAAGGACACGAGCTGAA_1_1_1_1_1	1NT_P21	2487	748	18.456	Singlet	0.0830769	5	5	NT	Myeloid_cells
ACAGCAGAAATCCGTCATGCCTAA_1_1_1_1_1	1NT_P21	2148	933	9.35754	Singlet	0.0692308	8	8	NT	NK_cells
ACAGCAGAAATGTTGCGTCGTAGA_1_1_1_1_1	1NT_P21	2164	674	13.0314	Singlet	0.00307692	3	3	NT	T_cells
ACAGCAGAACACAGAAGTCTGTCA_1_1_1_1_1	1NT_P21	2447	806	11.606	Singlet	0.112308	18	18	NT	Myeloid_cells
ACAGCAGAACAGCAGAGCCAAGAC_1_1_1_1_1	1NT_P21	5686	691	2.56771	Singlet	0.2	6	6	NT	B_cells
ACAGCAGAACATTGGCAGCCATGC_1_1_1_1_1	1NT_P21	2335	756	19.4433	Singlet	0.00153846	3	3	NT	T_cells
ACAGCAGAACATTGGCGACTAGTA_1_1_1_1_1	1NT_P21	4565	933	11.9606	Singlet	0.166154	6	6	NT	B_cells
ACAGCAGAACATTGGCGCTAACGA_1_1_1_1_1	1NT_P21	2372	1117	14.1653	Singlet	0.306154	17	17	NT	HPCs
ACAGCAGAACCACTGTCCGTGAGA_1_1_1_1_1	1NT_P21	2270	888	7.88546	Singlet	0.0353846	8	8	NT	NK_cells
ACAGCAGAACGCTCGACTCAATGA_1_1_1_1_1	1NT_P21	2275	730	9.62637	Singlet	0.0830769	2	2	NT	Myeloid_cells
ACAGCAGAACGCTCGATATCAGCA_1_1_1_1_1	1NT_P21	2222	828	11.9712	Singlet	0.00769231	12	12	NT	T_cells
ACAGCAGAACGTATCACTGTAGCC_1_1_1_1_1	1NT_P21	6023	1641	10.2109	Singlet	0.236923	4	4	NT	Myeloid_cells
ACAGCAGAACGTATCAGCCACATA_1_1_1_1_1	1NT_P21	2735	977	11.8464	Singlet	0.146154	0	0	NT	Myeloid_cells
ACAGCAGAACTATGCACAATGGAA_1_1_1_1_1	1NT_P21	2672	834	16.3922	Singlet	0.00615385	3	3	NT	T_cells
ACAGCAGAAGAGTCAAATGCCTAA_1_1_1_1_1	1NT_P21	9714	3034	12.1062	Singlet	0.316923	17	17	NT	HPCs
ACAGCAGAAGATGTACAACGTGAT_1_1_1_1_1	1NT_P21	2018	791	12.5867	Singlet	0.00923077	3	3	NT	T_cells
ACAGCAGAAGATGTACTGGAACAA_1_1_1_1_1	1NT_P21	6121	665	5.91407	Singlet	0.201538	6	6	NT	B_cells
ACAGCAGAAGCACCTCAGTCACTA_1_1_1_1_1	1NT_P21	2986	1072	11.152	Singlet	0.0907692	12	12	NT	T_cells
ACAGCAGAAGTACAAGATCCTGTA_1_1_1_1_1	1NT_P21	2126	665	8.88993	Singlet	0.02	3	3	NT	T_cells
ACAGCAGAAGTGGTCATAGGATGA_1_1_1_1_1	1NT_P21	4778	1552	10.9879	Singlet	0.324615	0	0	NT	Myeloid_cells
ACAGCAGAATAGCGACGGTGCGAA_1_1_1_1_1	1NT_P21	3928	1189	9.97963	Singlet	0.141538	3	3	NT	T_cells
ACAGCAGAATCCTGTAGTACGCAA_1_1_1_1_1	1NT_P21	4423	1295	8.18449	Singlet	0.163077	2	2	NT	Myeloid_cells
ACAGCAGAATTGAGGAGAACAGGC_1_1_1_1_1	1NT_P21	4683	1637	11.4243	Singlet	0.367692	11	11	NT	Endothelial
ACAGCAGACAACCACAACTATGCA_1_1_1_1_1	1NT_P21	2014	719	8.63952	Singlet	0.00307692	3	3	NT	T_cells
ACAGCAGACAACCACAGCTAACGA_1_1_1_1_1	1NT_P21	9572	1856	8.68157	Singlet	0.349231	6	6	NT	B_cells
ACAGCAGACAAGGAGCACAGATTC_1_1_1_1_1	1NT_P21	2316	962	7.94473	Singlet	0.0769231	12	12	NT	T_cells
ACAGCAGACAAGGAGCAGATCGCA_1_1_1_1_1	1NT_P21	2441	862	10.0778	Singlet	0.02	8	8	NT	NK_cells
ACAGCAGACAAGGAGCGAGTTAGC_1_1_1_1_1	1NT_P21	2279	829	6.80123	Singlet	0.0553846	12	12	NT	T_cells
ACAGCAGACAATGGAAACCTCCAA_1_1_1_1_1	1NT_P21	2285	790	11.0284	Singlet	0.00307692	3	3	NT	T_cells
ACAGCAGACAGCGTTAAACGCTTA_1_1_1_1_1	1NT_P21	10814	2841	18.2911	Singlet	0.304615	17	17	NT	HPCs
ACAGCAGACATCAAGTACTATGCA_1_1_1_1_1	1NT_P21	9328	848	1.60806	Singlet	0.195385	6	6	NT	B_cells
ACAGCAGACCAGTTCAGGAGAACA_1_1_1_1_1	1NT_P21	6805	2363	13.9015	Singlet	0.32	17	17	NT	HPCs
ACAGCAGACCGACAACTCCGTCTA_1_1_1_1_1	1NT_P21	3371	972	7.23821	Singlet	0.0507692	3	3	NT	T_cells
ACAGCAGACCTAATCCGAACAGGC_1_1_1_1_1	1NT_P21	8156	2262	19.9853	Singlet	0.369231	17	17	NT	HPCs
ACAGCAGACCTAATCCGTCTGTCA_1_1_1_1_1	1NT_P21	2324	881	13.5542	Singlet	0.0584615	12	12	NT	T_cells
ACAGCAGACCTCCTGAAAGACGGA_1_1_1_1_1	1NT_P21	3612	1217	14.9779	Singlet	0.201538	15	15	NT	Mesenchymal_cells
ACAGCAGACCTCCTGAACCACTGT_1_1_1_1_1	1NT_P21	2426	695	8.2028	Singlet	0.0292308	3	3	NT	T_cells
ACAGCAGACGAACTTACATACCAA_1_1_1_1_1	1NT_P21	2671	969	6.25234	Singlet	0.0553846	12	12	NT	T_cells
ACAGCAGACGACACACTTCACGCA_1_1_1_1_1	1NT_P21	2367	938	6.88635	Singlet	0.113846	16	16	NT	Myeloid_cells
ACAGCAGACGCATACACCTCTATC_1_1_1_1_1	1NT_P21	3062	971	7.74004	Singlet	0.0476923	3	3	NT	T_cells
ACAGCAGACTCAATGACGACACAC_1_1_1_1_1	1NT_P21	2372	1059	10.4975	Singlet	0.289231	11	11	NT	Endothelial
ACAGCAGACTGAGCCAAACCGAGA_1_1_1_1_1	1NT_P21	2457	877	6.38991	Singlet	0.0876923	21	21	NT	MAST
ACAGCAGACTGTAGCCAACTCACC_1_1_1_1_1	1NT_P21	2681	1008	4.77434	Singlet	0.106154	16	16	NT	Myeloid_cells
ACAGCAGACTGTAGCCCACCTTAC_1_1_1_1_1	1NT_P21	2142	852	9.52381	Singlet	0.0153846	12	12	NT	T_cells
ACAGCAGAGAATCTGAAGATCGCA_1_1_1_1_1	1NT_P21	2499	868	11.8447	Singlet	0.0107692	3	3	NT	T_cells
ACAGCAGAGAATCTGACGAACTTA_1_1_1_1_1	1NT_P21	2053	629	12.8105	Singlet	0.0523077	13	13	NT	B_cells
ACAGCAGAGACTAGTAACAAGCTA_1_1_1_1_1	1NT_P21	2758	817	13.6693	Singlet	0.0984615	13	13	NT	B_cells
ACAGCAGAGAGTTAGCGAACAGGC_1_1_1_1_1	1NT_P21	14015	2209	6.76418	Singlet	0.332308	6	6	NT	B_cells
ACAGCAGAGCGAGTAAAGAGTCAA_1_1_1_1_1	1NT_P21	2348	945	16.6951	Singlet	0.193846	15	15	NT	Mesenchymal_cells
ACAGCAGAGCTCGGTAGAATCTGA_1_1_1_1_1	1NT_P21	4516	1255	13.5075	Singlet	0.166154	2	2	NT	Myeloid_cells
ACAGCAGAGCTCGGTAGAGCTGAA_1_1_1_1_1	1NT_P21	2308	1015	4.37608	Singlet	0.172308	16	16	NT	Myeloid_cells
ACAGCAGAGTACGCAAAGAGTCAA_1_1_1_1_1	1NT_P21	3578	1034	10.4248	Singlet	0.146154	2	2	NT	Myeloid_cells
ACAGCAGAGTCGTAGACCGAAGTA_1_1_1_1_1	1NT_P21	2211	889	12.7544	Singlet	0.0692308	13	13	NT	B_cells
ACAGCAGAGTCGTAGACTGTAGCC_1_1_1_1_1	1NT_P21	3055	1046	10.0818	Singlet	0.203077	0	0	NT	Myeloid_cells
ACAGCAGAGTCGTAGAGGAGAACA_1_1_1_1_1	1NT_P21	2824	865	5.20538	Singlet	0.0323077	3	3	NT	T_cells
ACAGCAGAGTGTTCTAAACTCACC_1_1_1_1_1	1NT_P21	3621	1128	8.50594	Singlet	0.126154	13	13	NT	B_cells
ACAGCAGATGGAACAAAAGACGGA_1_1_1_1_1	1NT_P21	2706	1199	4.17591	Singlet	0.36	11	11	NT	Endothelial
ACAGCAGATGGAACAAAGTGGTCA_1_1_1_1_1	1NT_P21	2504	972	9.98403	Singlet	0.0430769	12	12	NT	T_cells
ACAGCAGATGGAACAACGACACAC_1_1_1_1_1	1NT_P21	2269	1053	2.8647	Singlet	0.289231	11	11	NT	Endothelial
ACAGCAGATGGCTTCAAGTACAAG_1_1_1_1_1	1NT_P21	3700	1246	10.2162	Singlet	0.18	8	8	NT	NK_cells
ACAGCAGATGGTGGTACAAGACTA_1_1_1_1_1	1NT_P21	2790	1014	11.362	Singlet	0.0615385	3	3	NT	T_cells
ACATTGGCAAACATCGCACCTTAC_1_1_1_1_1	1NT_P21	4018	1064	8.7108	Singlet	0.172308	14	14	NT	Myeloid_cells
ACATTGGCAACAACCACGAACTTA_1_1_1_1_1	1NT_P21	2550	947	8.23529	Singlet	0.0876923	2	2	NT	Myeloid_cells
ACATTGGCAACGCTTAAATCCGTC_1_1_1_1_1	1NT_P21	2228	775	9.64991	Singlet	0.00153846	3	3	NT	T_cells
ACATTGGCAACGCTTACCAGTTCA_1_1_1_1_1	1NT_P21	3211	1121	9.40517	Singlet	0.18	2	2	NT	Myeloid_cells
ACATTGGCAAGAGATCCCGAAGTA_1_1_1_1_1	1NT_P21	4332	1344	9.16436	Singlet	0.209231	4	4	NT	Myeloid_cells
ACATTGGCAATCCGTCGACTAGTA_1_1_1_1_1	1NT_P21	5192	1337	9.24499	Singlet	0.196923	14	14	NT	Myeloid_cells
ACATTGGCACACAGAAGCTCGGTA_1_1_1_1_1	1NT_P21	3576	1220	15.2125	Singlet	0.143077	5	5	NT	Myeloid_cells
ACATTGGCACGCTCGAGTGTTCTA_1_1_1_1_1	1NT_P21	2302	757	5.34318	Singlet	0.0184615	3	3	NT	T_cells
ACATTGGCACGTATCAAGATGTAC_1_1_1_1_1	1NT_P21	2707	1138	8.49649	Singlet	0.118462	8	8	NT	NK_cells
ACATTGGCAGCAGGAAAGATGTAC_1_1_1_1_1	1NT_P21	4625	1421	7.07027	Singlet	0.270769	7	7	NT	T_cells
ACATTGGCATCATTCCAGATCGCA_1_1_1_1_1	1NT_P21	2673	727	15.2263	Singlet	0.0523077	13	13	NT	B_cells
ACATTGGCATCCTGTAAGAGTCAA_1_1_1_1_1	1NT_P21	3164	1171	5.30973	Singlet	0.269231	16	16	NT	Myeloid_cells
ACATTGGCATCCTGTAAGATGTAC_1_1_1_1_1	1NT_P21	3316	1240	12.2135	Singlet	0.247692	15	15	NT	Mesenchymal_cells
ACATTGGCATCCTGTATCCGTCTA_1_1_1_1_1	1NT_P21	2689	1087	9.4087	Singlet	0.198462	16	16	NT	Myeloid_cells
ACATTGGCATGCCTAAAAGAGATC_1_1_1_1_1	1NT_P21	5702	2287	13.96	Singlet	0.324615	17	17	NT	HPCs
ACATTGGCATTGAGGACGCTGATC_1_1_1_1_1	1NT_P21	3561	1333	10.8958	Singlet	0.256923	0	0	NT	Myeloid_cells
ACATTGGCATTGGCTCATAGCGAC_1_1_1_1_1	1NT_P21	10005	723	0.889555	Singlet	0.2	6	6	NT	B_cells
ACATTGGCCAACCACAACGTATCA_1_1_1_1_1	1NT_P21	3060	1055	11.4706	Singlet	0.163077	0	0	NT	Myeloid_cells
ACATTGGCCAAGACTATGGCTTCA_1_1_1_1_1	1NT_P21	3190	1271	7.96238	Singlet	0.166154	12	12	NT	T_cells
ACATTGGCCAAGGAGCAACTCACC_1_1_1_1_1	1NT_P21	2245	603	13.2739	Singlet	0.0461538	13	13	NT	B_cells
ACATTGGCCAAGGAGCATTGAGGA_1_1_1_1_1	1NT_P21	4062	1627	13.2447	Singlet	0.347692	17	17	NT	HPCs
ACATTGGCCAATGGAAGATAGACA_1_1_1_1_1	1NT_P21	5248	1356	9.54649	Singlet	0.127692	2	2	NT	Myeloid_cells
ACATTGGCCAGCGTTAAGATCGCA_1_1_1_1_1	1NT_P21	2997	1122	12.6793	Singlet	0.196923	13	13	NT	B_cells
ACATTGGCCATACCAAGCCACATA_1_1_1_1_1	1NT_P21	2433	1149	5.13769	Singlet	0.296923	11	11	NT	Endothelial
ACATTGGCCCAGTTCACCTCTATC_1_1_1_1_1	1NT_P21	5654	2120	10.2936	Singlet	0.316923	17	17	NT	HPCs
ACATTGGCCCGACAACACACGACC_1_1_1_1_1	1NT_P21	3030	1332	6.56766	Singlet	0.358462	23	23	NT	Endothelial
ACATTGGCCCGACAACCAACCACA_1_1_1_1_1	1NT_P21	2477	1187	4.68308	Singlet	0.326154	11	11	NT	Endothelial
ACATTGGCCCTCTATCCCTCTATC_1_1_1_1_1	1NT_P21	2578	929	6.98216	Singlet	0.136923	16	16	NT	Myeloid_cells
ACATTGGCCGACACACAACTCACC_1_1_1_1_1	1NT_P21	2572	778	11.1586	Singlet	0.0215385	3	3	NT	T_cells
ACATTGGCCGACTGGAAATGTTGC_1_1_1_1_1	1NT_P21	2543	828	8.02202	Singlet	0.0907692	13	13	NT	B_cells
ACATTGGCCGACTGGACCGTGAGA_1_1_1_1_1	1NT_P21	7973	2709	10.2596	Singlet	0.313846	17	17	NT	HPCs
ACATTGGCCGCATACAGTGTTCTA_1_1_1_1_1	1NT_P21	6910	1540	9.26194	Singlet	0.253846	2	2	NT	Myeloid_cells
ACATTGGCCTAAGGTCACCTCCAA_1_1_1_1_1	1NT_P21	3087	1254	15.2575	Singlet	0.247692	15	15	NT	Mesenchymal_cells
ACATTGGCCTGAGCCAAGAGTCAA_1_1_1_1_1	1NT_P21	2303	850	7.72905	Singlet	0.227692	5	5	NT	Myeloid_cells
ACATTGGCCTGAGCCACCAGTTCA_1_1_1_1_1	1NT_P21	5275	1900	11.981	Singlet	0.356923	1	1	NT	Malignant_cells
ACATTGGCGAACAGGCCAAGACTA_1_1_1_1_1	1NT_P21	5022	1469	11.1908	Singlet	0.183077	2	2	NT	Myeloid_cells
ACATTGGCGAACAGGCCTCAATGA_1_1_1_1_1	1NT_P21	2647	857	18.1715	Singlet	0.0846154	5	5	NT	Myeloid_cells
ACATTGGCGAACAGGCCTGAGCCA_1_1_1_1_1	1NT_P21	2416	869	9.68543	Singlet	0.0138462	12	12	NT	T_cells
ACATTGGCGACAGTGCCGAACTTA_1_1_1_1_1	1NT_P21	8099	1932	6.95148	Singlet	0.310769	7	7	NT	T_cells
ACATTGGCGAGTTAGCCTGGCATA_1_1_1_1_1	1NT_P21	2335	824	14.0471	Singlet	0.0784615	13	13	NT	B_cells
ACATTGGCGATGAATCAGAGTCAA_1_1_1_1_1	1NT_P21	2131	808	8.96293	Singlet	0.0169231	3	3	NT	T_cells
ACATTGGCGCTAACGACCATCCTC_1_1_1_1_1	1NT_P21	2446	615	9.07604	Singlet	0.02	3	3	NT	T_cells
ACATTGGCGCTAACGACGACTGGA_1_1_1_1_1	1NT_P21	2645	931	6.72968	Singlet	0.0384615	3	3	NT	T_cells
ACATTGGCGGAGAACAAGCACCTC_1_1_1_1_1	1NT_P21	2063	1052	13.8148	Singlet	0.327692	17	17	NT	HPCs
ACATTGGCGGTGCGAAACATTGGC_1_1_1_1_1	1NT_P21	2712	789	8.03835	Singlet	0.0184615	3	3	NT	T_cells
ACATTGGCGTACGCAAAGCAGGAA_1_1_1_1_1	1NT_P21	2031	834	6.59774	Singlet	0.0153846	9	9	NT	Endothelial
ACATTGGCGTACGCAAATCATTCC_1_1_1_1_1	1NT_P21	3028	1263	15.7199	Singlet	0.272308	15	15	NT	Mesenchymal_cells
ACATTGGCGTCGTAGAGAGCTGAA_1_1_1_1_1	1NT_P21	2020	774	7.57426	Singlet	0.00461538	3	3	NT	T_cells
ACATTGGCGTGTTCTAATTGAGGA_1_1_1_1_1	1NT_P21	4209	1362	8.98076	Singlet	0.250769	5	5	NT	Myeloid_cells
ACATTGGCTAGGATGAACAGATTC_1_1_1_1_1	1NT_P21	2648	979	7.0997	Singlet	0.0523077	3	3	NT	T_cells
ACATTGGCTCTTCACACCTAATCC_1_1_1_1_1	1NT_P21	2612	1068	12.902	Singlet	0.212308	0	0	NT	Myeloid_cells
ACATTGGCTCTTCACACGCTGATC_1_1_1_1_1	1NT_P21	2223	941	19.8381	Singlet	0.127692	6	6	NT	B_cells
ACATTGGCTCTTCACATGGAACAA_1_1_1_1_1	1NT_P21	3278	1186	7.07749	Singlet	0.273846	5	5	NT	Myeloid_cells
ACATTGGCTGGAACAAAACAACCA_1_1_1_1_1	1NT_P21	2649	1375	4.90751	Singlet	0.346154	17	17	NT	HPCs
ACATTGGCTGGAACAAGCCAAGAC_1_1_1_1_1	1NT_P21	3182	1209	3.92835	Singlet	0.22	3	3	NT	T_cells
ACATTGGCTGGCTTCAAACGTGAT_1_1_1_1_1	1NT_P21	2333	906	11.5302	Singlet	0.0569231	9	9	NT	Endothelial
ACATTGGCTTCACGCACAAGGAGC_1_1_1_1_1	1NT_P21	2213	826	12.3362	Singlet	0.00615385	3	3	NT	T_cells
ACCACTGTAACGTGATAGTGGTCA_1_1_1_1_1	1NT_P21	2362	885	7.74767	Singlet	0.250769	5	5	NT	Myeloid_cells
ACCACTGTAACTCACCAGTACAAG_1_1_1_1_1	1NT_P21	3981	1349	17.1565	Singlet	0.250769	15	15	NT	Mesenchymal_cells
ACCACTGTAAGGTACAAACTCACC_1_1_1_1_1	1NT_P21	4480	1377	10.7589	Singlet	0.22	0	0	NT	Myeloid_cells
ACCACTGTAATCCGTCGCTCGGTA_1_1_1_1_1	1NT_P21	2028	780	8.43195	Singlet	0.00769231	3	3	NT	T_cells
ACCACTGTACAAGCTACGACTGGA_1_1_1_1_1	1NT_P21	4431	1426	9.20785	Singlet	0.301538	19	19	NT	T_cells
ACCACTGTACAGCAGAAAGAGATC_1_1_1_1_1	1NT_P21	3360	1106	6.81548	Singlet	0.14	21	21	NT	MAST
ACCACTGTACCTCCAAAAGAGATC_1_1_1_1_1	1NT_P21	2438	1158	8.20345	Singlet	0.275385	15	15	NT	Mesenchymal_cells
ACCACTGTAGATCGCACTCAATGA_1_1_1_1_1	1NT_P21	2070	806	13.5749	Singlet	0.00923077	8	8	NT	NK_cells
ACCACTGTAGGCTAACAATGTTGC_1_1_1_1_1	1NT_P21	6066	1750	6.13254	Singlet	0.313846	5	5	NT	Myeloid_cells
ACCACTGTAGTACAAGCGCATACA_1_1_1_1_1	1NT_P21	2278	821	6.27744	Singlet	0.0153846	19	19	NT	T_cells
ACCACTGTATAGCGACATGCCTAA_1_1_1_1_1	1NT_P21	2283	685	11.2133	Singlet	0.06	13	13	NT	B_cells
ACCACTGTATTGAGGACATACCAA_1_1_1_1_1	1NT_P21	2180	840	4.58716	Singlet	0.0661538	19	19	NT	T_cells
ACCACTGTATTGAGGATATCAGCA_1_1_1_1_1	1NT_P21	2362	826	9.6105	Singlet	0.00615385	3	3	NT	T_cells
ACCACTGTCACCTTACCGCTGATC_1_1_1_1_1	1NT_P21	6081	1915	13.1064	Singlet	0.295385	0	0	NT	Myeloid_cells
ACCACTGTCAGATCTGCCGTGAGA_1_1_1_1_1	1NT_P21	2042	897	7.83546	Singlet	0.0430769	8	8	NT	NK_cells
ACCACTGTCAGCGTTAGATGAATC_1_1_1_1_1	1NT_P21	2581	1117	6.70283	Singlet	0.181538	16	16	NT	Myeloid_cells
ACCACTGTCATACCAACGAACTTA_1_1_1_1_1	1NT_P21	2110	857	5.16588	Singlet	0.0169231	3	3	NT	T_cells
ACCACTGTCATCAAGTGTCGTAGA_1_1_1_1_1	1NT_P21	4432	1327	9.00271	Singlet	0.278462	5	5	NT	Myeloid_cells
ACCACTGTCCAGTTCACAGATCTG_1_1_1_1_1	1NT_P21	2187	834	6.53864	Singlet	0.109231	21	21	NT	MAST
ACCACTGTCCATCCTCCAATGGAA_1_1_1_1_1	1NT_P21	2935	758	16.0818	Singlet	0.0615385	13	13	NT	B_cells
ACCACTGTCCGAAGTAGGAGAACA_1_1_1_1_1	1NT_P21	2098	1025	5.48141	Singlet	0.3	11	11	NT	Endothelial
ACCACTGTCCGACAACCCTAATCC_1_1_1_1_1	1NT_P21	3050	1008	12.8525	Singlet	0.0969231	2	2	NT	Myeloid_cells
ACCACTGTCCTCTATCAAGGACAC_1_1_1_1_1	1NT_P21	2581	695	10.3836	Singlet	0.0246154	3	3	NT	T_cells
ACCACTGTCCTCTATCAGGCTAAC_1_1_1_1_1	1NT_P21	2328	1064	7.689	Singlet	0.123077	7	7	NT	T_cells
ACCACTGTCCTCTATCCAATGGAA_1_1_1_1_1	1NT_P21	2539	913	9.8464	Singlet	0.0430769	8	8	NT	NK_cells
ACCACTGTCCTCTATCGACAGTGC_1_1_1_1_1	1NT_P21	2470	1233	6.80162	Singlet	0.352308	23	23	NT	Endothelial
ACCACTGTCGAACTTAAGCAGGAA_1_1_1_1_1	1NT_P21	8198	2153	9.06319	Singlet	0.290769	0	0	NT	Myeloid_cells
ACCACTGTCGAACTTACTGAGCCA_1_1_1_1_1	1NT_P21	2237	591	6.92892	Singlet	0.02	3	3	NT	T_cells
ACCACTGTCGACACACCCTAATCC_1_1_1_1_1	1NT_P21	2370	946	8.48101	Singlet	0.226154	16	16	NT	Myeloid_cells
ACCACTGTCGACACACCGGATTGC_1_1_1_1_1	1NT_P21	3765	1654	9.74768	Singlet	0.383077	23	23	NT	Endothelial
ACCACTGTCGACACACGCTAACGA_1_1_1_1_1	1NT_P21	2134	868	3.84255	Singlet	0.0246154	3	3	NT	T_cells
ACCACTGTCGACTGGATAGGATGA_1_1_1_1_1	1NT_P21	2066	753	10.8422	Singlet	0.00307692	3	3	NT	T_cells
ACCACTGTCGCATACACCTAATCC_1_1_1_1_1	1NT_P21	2211	743	4.20624	Singlet	0.0123077	3	3	NT	T_cells
ACCACTGTCGGATTGCGCCAAGAC_1_1_1_1_1	1NT_P21	2147	971	8.47694	Singlet	0.16	9	9	NT	Endothelial
ACCACTGTCGGATTGCTATCAGCA_1_1_1_1_1	1NT_P21	2495	898	4.60922	Singlet	0.04	3	3	NT	T_cells
ACCACTGTCTAAGGTCGAACAGGC_1_1_1_1_1	1NT_P21	3014	947	10.4512	Singlet	0.0738462	13	13	NT	B_cells
ACCACTGTCTCAATGAGCCAAGAC_1_1_1_1_1	1NT_P21	3249	1059	6.89443	Singlet	0.0815385	3	3	NT	T_cells
ACCACTGTCTGAGCCACGGATTGC_1_1_1_1_1	1NT_P21	2330	942	8.32618	Singlet	0.232308	16	16	NT	Myeloid_cells
ACCACTGTGAATCTGACAAGGAGC_1_1_1_1_1	1NT_P21	2409	939	15.8157	Singlet	0.226154	5	5	NT	Myeloid_cells
ACCACTGTGACTAGTAAGCAGGAA_1_1_1_1_1	1NT_P21	2457	1103	19.4546	Singlet	0.352308	17	17	NT	HPCs
ACCACTGTGAGTTAGCATTGGCTC_1_1_1_1_1	1NT_P21	2349	953	10.728	Singlet	0.0338462	8	8	NT	NK_cells
ACCACTGTGAGTTAGCTGGAACAA_1_1_1_1_1	1NT_P21	3585	1167	8.8424	Singlet	0.155385	3	3	NT	T_cells
ACCACTGTGATAGACAACACAGAA_1_1_1_1_1	1NT_P21	2192	802	16.3321	Singlet	0.0230769	12	12	NT	T_cells
ACCACTGTGATGAATCACAGCAGA_1_1_1_1_1	1NT_P21	2725	835	8.11009	Singlet	0.0353846	3	3	NT	T_cells
ACCACTGTGCCAAGACCCGTGAGA_1_1_1_1_1	1NT_P21	2928	923	14.7541	Singlet	0.130769	2	2	NT	Myeloid_cells
ACCACTGTGCCAAGACGCCACATA_1_1_1_1_1	1NT_P21	6328	1520	7.71176	Singlet	0.163077	4	4	NT	Myeloid_cells
ACCACTGTGCCACATAACTATGCA_1_1_1_1_1	1NT_P21	5270	1476	11.4991	Singlet	0.258462	2	2	NT	Myeloid_cells
ACCACTGTGCCACATAGAATCTGA_1_1_1_1_1	1NT_P21	3467	1145	12.9507	Singlet	0.226154	15	15	NT	Mesenchymal_cells
ACCACTGTGCCACATATGGAACAA_1_1_1_1_1	1NT_P21	2334	819	9.85433	Singlet	0.0246154	3	3	NT	T_cells
ACCACTGTGCGAGTAACTGGCATA_1_1_1_1_1	1NT_P21	2391	803	12.1706	Singlet	0.124615	2	2	NT	Myeloid_cells
ACCACTGTGCGAGTAATGGCTTCA_1_1_1_1_1	1NT_P21	2016	725	8.08532	Singlet	0.00615385	3	3	NT	T_cells
ACCACTGTGCTAACGACCGACAAC_1_1_1_1_1	1NT_P21	9240	2893	12.4784	Singlet	0.329231	17	17	NT	HPCs
ACCACTGTGCTCGGTACCGAAGTA_1_1_1_1_1	1NT_P21	2336	919	8.8613	Singlet	0.0661538	8	8	NT	NK_cells
ACCACTGTGCTCGGTACTGAGCCA_1_1_1_1_1	1NT_P21	3523	1092	16.6336	Singlet	0.141538	20	20	NT	Myeloid_cells
ACCACTGTGGTGCGAAATTGAGGA_1_1_1_1_1	1NT_P21	2046	781	8.65103	Singlet	0.00153846	3	3	NT	T_cells
ACCACTGTGGTGCGAACAAGGAGC_1_1_1_1_1	1NT_P21	4390	1181	11.3895	Singlet	0.138462	2	2	NT	Myeloid_cells
ACCACTGTTAGGATGAAAGGACAC_1_1_1_1_1	1NT_P21	2466	844	9.40795	Singlet	0.130769	13	13	NT	B_cells
ACCACTGTTAGGATGACAGCGTTA_1_1_1_1_1	1NT_P21	2062	744	8.92338	Singlet	0.00461538	3	3	NT	T_cells
ACCACTGTTGGAACAAGATGAATC_1_1_1_1_1	1NT_P21	3981	1175	8.69128	Singlet	0.261538	5	5	NT	Myeloid_cells
ACCACTGTTGGCTTCAACAGATTC_1_1_1_1_1	1NT_P21	2310	813	15.1948	Singlet	0.158462	14	14	NT	Myeloid_cells
ACCTCCAAAAACATCGAGTGGTCA_1_1_1_1_1	1NT_P21	2367	1016	8.06929	Singlet	0.0953846	3	3	NT	T_cells
ACCTCCAAAAACATCGCGACACAC_1_1_1_1_1	1NT_P21	4011	1633	12.5405	Singlet	0.335385	17	17	NT	HPCs
ACCTCCAAAAGACGGAGCCACATA_1_1_1_1_1	1NT_P21	3786	1222	16.3497	Singlet	0.253846	15	15	NT	Mesenchymal_cells
ACCTCCAAAAGACGGAGTCGTAGA_1_1_1_1_1	1NT_P21	3074	1033	8.84841	Singlet	0.0938462	3	3	NT	T_cells
ACCTCCAAAAGAGATCCAATGGAA_1_1_1_1_1	1NT_P21	3300	1038	17.2424	Singlet	0.0738462	3	3	NT	T_cells
ACCTCCAAAAGAGATCCGCATACA_1_1_1_1_1	1NT_P21	2094	698	8.2617	Singlet	0.0123077	3	3	NT	T_cells
ACCTCCAAAAGAGATCGCGAGTAA_1_1_1_1_1	1NT_P21	7887	1772	12.8059	Singlet	0.273846	14	14	NT	Myeloid_cells
ACCTCCAAAAGGTACACGGATTGC_1_1_1_1_1	1NT_P21	3066	1354	11.0241	Singlet	0.316923	17	17	NT	HPCs
ACCTCCAAAATCCGTCAAGACGGA_1_1_1_1_1	1NT_P21	3190	1052	14.1379	Singlet	0.0815385	19	19	NT	T_cells
ACCTCCAAAATCCGTCGCGAGTAA_1_1_1_1_1	1NT_P21	12580	2600	8.50556	Singlet	0.307692	2	2	NT	Myeloid_cells
ACCTCCAAACAAGCTACAATGGAA_1_1_1_1_1	1NT_P21	4220	1195	6.4218	Singlet	0.309231	6	6	NT	B_cells
ACCTCCAAACACAGAAAACAACCA_1_1_1_1_1	1NT_P21	2145	887	10.6294	Singlet	0.0646154	8	8	NT	NK_cells
ACCTCCAAACACAGAAATTGAGGA_1_1_1_1_1	1NT_P21	3501	1089	9.19737	Singlet	0.195385	2	2	NT	Myeloid_cells
ACCTCCAAACACGACCGCCACATA_1_1_1_1_1	1NT_P21	3241	968	10.614	Singlet	0.0784615	13	13	NT	B_cells
ACCTCCAAACAGCAGACCGAAGTA_1_1_1_1_1	1NT_P21	3159	1001	13.1054	Singlet	0.0369231	3	3	NT	T_cells
ACCTCCAAACGCTCGAGGAGAACA_1_1_1_1_1	1NT_P21	2442	785	9.25471	Singlet	0.0169231	3	3	NT	T_cells
ACCTCCAAAGATCGCAAGGCTAAC_1_1_1_1_1	1NT_P21	2033	852	8.0669	Singlet	0.0169231	3	3	NT	T_cells
ACCTCCAAAGATGTACCTAAGGTC_1_1_1_1_1	1NT_P21	2020	753	9.35644	Singlet	0.00307692	8	8	NT	NK_cells
ACCTCCAAAGCCATGCTGGAACAA_1_1_1_1_1	1NT_P21	2852	1075	12.4474	Singlet	0.12	19	19	NT	T_cells
ACCTCCAAAGTCACTAATGCCTAA_1_1_1_1_1	1NT_P21	31232	1715	3.45159	Singlet	0.207692	6	6	NT	B_cells
ACCTCCAAATAGCGACATCATTCC_1_1_1_1_1	1NT_P21	2148	670	11.1266	Singlet	0.0676923	13	13	NT	B_cells
ACCTCCAAATGCCTAAAGTGGTCA_1_1_1_1_1	1NT_P21	2062	679	9.11736	Singlet	0.0769231	13	13	NT	B_cells
ACCTCCAACAACCACACAGCGTTA_1_1_1_1_1	1NT_P21	3883	1377	7.80324	Singlet	0.250769	5	5	NT	Myeloid_cells
ACCTCCAACACCTTACATTGAGGA_1_1_1_1_1	1NT_P21	3474	1025	15.9758	Singlet	0.0569231	3	3	NT	T_cells
ACCTCCAACACTTCGAACACAGAA_1_1_1_1_1	1NT_P21	8103	2832	12.2794	Singlet	0.329231	17	17	NT	HPCs
ACCTCCAACACTTCGAGAACAGGC_1_1_1_1_1	1NT_P21	2582	963	6.6615	Singlet	0.0815385	12	12	NT	T_cells
ACCTCCAACAGATCTGCGCTGATC_1_1_1_1_1	1NT_P21	4295	1327	10.4075	Singlet	0.273846	5	5	NT	Myeloid_cells
ACCTCCAACAGCGTTATGGCTTCA_1_1_1_1_1	1NT_P21	2151	890	11.576	Singlet	0.0615385	8	8	NT	NK_cells
ACCTCCAACATACCAACTCAATGA_1_1_1_1_1	1NT_P21	9795	2927	12.8943	Singlet	0.307692	17	17	NT	HPCs
ACCTCCAACCAGTTCAACGTATCA_1_1_1_1_1	1NT_P21	7227	2463	15.4559	Singlet	0.313846	17	17	NT	HPCs
ACCTCCAACCGAAGTACGCTGATC_1_1_1_1_1	1NT_P21	2013	880	12.1212	Singlet	0.0492308	12	12	NT	T_cells
ACCTCCAACCTCCTGAAGCAGGAA_1_1_1_1_1	1NT_P21	3219	1056	9.53712	Singlet	0.0723077	8	8	NT	NK_cells
ACCTCCAACCTCTATCCCAGTTCA_1_1_1_1_1	1NT_P21	2122	814	12.1112	Singlet	0.00615385	3	3	NT	T_cells
ACCTCCAACGAACTTACAAGACTA_1_1_1_1_1	1NT_P21	2484	994	7.97101	Singlet	0.0892308	12	12	NT	T_cells
ACCTCCAACGACTGGAAGCCATGC_1_1_1_1_1	1NT_P21	2582	739	10.031	Singlet	0.0523077	13	13	NT	B_cells
ACCTCCAACGCATACAACATTGGC_1_1_1_1_1	1NT_P21	3949	1637	10.0025	Singlet	0.355385	1	1	NT	Malignant_cells
ACCTCCAACGCTGATCGCTCGGTA_1_1_1_1_1	1NT_P21	2077	881	6.69234	Singlet	0.0215385	12	12	NT	T_cells
ACCTCCAACGGATTGCTGGTGGTA_1_1_1_1_1	1NT_P21	3345	1278	12.9746	Singlet	0.181538	15	15	NT	Mesenchymal_cells
ACCTCCAACTAAGGTCATTGGCTC_1_1_1_1_1	1NT_P21	2420	1085	14.2149	Singlet	0.110769	17	17	NT	HPCs
ACCTCCAACTCAATGACACTTCGA_1_1_1_1_1	1NT_P21	2334	1100	12.4679	Singlet	0.338462	17	17	NT	HPCs
ACCTCCAAGAATCTGATAGGATGA_1_1_1_1_1	1NT_P21	2829	1124	11.6649	Singlet	0.16	16	16	NT	Myeloid_cells
ACCTCCAAGACAGTGCTATCAGCA_1_1_1_1_1	1NT_P21	2891	1009	9.16638	Singlet	0.0830769	8	8	NT	NK_cells
ACCTCCAAGACTAGTACTGTAGCC_1_1_1_1_1	1NT_P21	3884	1370	10.3244	Singlet	0.261538	3	3	NT	T_cells
ACCTCCAAGACTAGTAGAATCTGA_1_1_1_1_1	1NT_P21	2629	1102	6.88475	Singlet	0.284615	11	11	NT	Endothelial
ACCTCCAAGAGCTGAAAATCCGTC_1_1_1_1_1	1NT_P21	4899	1361	10.0429	Singlet	0.201538	3	3	NT	T_cells
ACCTCCAAGCTCGGTAAGGCTAAC_1_1_1_1_1	1NT_P21	2682	841	11.484	Singlet	0.106154	2	2	NT	Myeloid_cells
ACCTCCAAGGAGAACACCGACAAC_1_1_1_1_1	1NT_P21	2508	1076	10.008	Singlet	0.0953846	12	12	NT	T_cells
ACCTCCAAGGAGAACATCTTCACA_1_1_1_1_1	1NT_P21	2546	767	6.79497	Singlet	0.0153846	3	3	NT	T_cells
ACCTCCAAGGTGCGAACCGTGAGA_1_1_1_1_1	1NT_P21	9955	2255	13.2697	Singlet	0.252308	2	2	NT	Myeloid_cells
ACCTCCAAGGTGCGAACTCAATGA_1_1_1_1_1	1NT_P21	4628	1372	10.134	Singlet	0.255385	5	5	NT	Myeloid_cells
ACCTCCAAGTCGTAGAGCGAGTAA_1_1_1_1_1	1NT_P21	14031	3339	9.7142	Singlet	0.347692	7	7	NT	T_cells
ACCTCCAAGTCTGTCAACGTATCA_1_1_1_1_1	1NT_P21	4302	709	3.16132	Singlet	0.204615	6	6	NT	B_cells
ACCTCCAAGTCTGTCAATGCCTAA_1_1_1_1_1	1NT_P21	2249	706	11.4273	Singlet	0.0723077	13	13	NT	B_cells
ACCTCCAAGTCTGTCAGCGAGTAA_1_1_1_1_1	1NT_P21	2870	935	15.122	Singlet	0.12	13	13	NT	B_cells
ACCTCCAATATCAGCAATAGCGAC_1_1_1_1_1	1NT_P21	3220	1151	19.7826	Singlet	0.132308	8	8	NT	NK_cells
ACCTCCAATGGCTTCACGGATTGC_1_1_1_1_1	1NT_P21	5141	1703	11.6709	Singlet	0.353846	15	15	NT	Mesenchymal_cells
ACCTCCAATGGTGGTACGGATTGC_1_1_1_1_1	1NT_P21	15221	3229	10.0125	Singlet	0.327692	7	7	NT	T_cells
ACGCTCGAAAACATCGTGGTGGTA_1_1_1_1_1	1NT_P21	3351	1359	7.1322	Singlet	0.358462	11	11	NT	Endothelial
ACGCTCGAAACAACCAACAGATTC_1_1_1_1_1	1NT_P21	4739	1426	5.33868	Singlet	0.256923	3	3	NT	T_cells
ACGCTCGAAACCGAGACTGGCATA_1_1_1_1_1	1NT_P21	3406	1122	9.80622	Singlet	0.144615	13	13	NT	B_cells
ACGCTCGAAACGCTTAACTATGCA_1_1_1_1_1	1NT_P21	23421	1180	1.19551	Singlet	0.195385	6	6	NT	B_cells
ACGCTCGAAAGACGGAAATCCGTC_1_1_1_1_1	1NT_P21	8628	1694	7.96245	Singlet	0.329231	6	6	NT	B_cells
ACGCTCGAAAGGACACTGGTGGTA_1_1_1_1_1	1NT_P21	20765	1983	1.57958	Singlet	0.273846	6	6	NT	B_cells
ACGCTCGAAAGGTACAAATCCGTC_1_1_1_1_1	1NT_P21	2523	873	7.05509	Singlet	0.0923077	21	21	NT	MAST
ACGCTCGAACACGACCGAATCTGA_1_1_1_1_1	1NT_P21	5743	1463	12.9375	Singlet	0.192308	2	2	NT	Myeloid_cells
ACGCTCGAACCACTGTGAATCTGA_1_1_1_1_1	1NT_P21	4517	1421	15.0985	Singlet	0.266154	15	15	NT	Mesenchymal_cells
ACGCTCGAACGCTCGACATCAAGT_1_1_1_1_1	1NT_P21	3654	894	8.40175	Singlet	0.0461538	13	13	NT	B_cells
ACGCTCGAACTATGCAAAGGTACA_1_1_1_1_1	1NT_P21	4623	1413	11.9187	Singlet	0.284615	13	13	NT	B_cells
ACGCTCGAAGAGTCAATGGAACAA_1_1_1_1_1	1NT_P21	3622	1578	6.18443	Singlet	0.375385	23	23	NT	Endothelial
ACGCTCGAAGATCGCAATCATTCC_1_1_1_1_1	1NT_P21	2599	1039	14.7749	Singlet	0.166154	9	9	NT	Endothelial
ACGCTCGAAGATGTACAGCACCTC_1_1_1_1_1	1NT_P21	3485	1109	11.1334	Singlet	0.186154	14	14	NT	Myeloid_cells
ACGCTCGAAGTACAAGATGCCTAA_1_1_1_1_1	1NT_P21	3148	1089	9.72046	Singlet	0.109231	8	8	NT	NK_cells
ACGCTCGAAGTACAAGTGGTGGTA_1_1_1_1_1	1NT_P21	3404	1062	15.5405	Singlet	0.129231	13	13	NT	B_cells
ACGCTCGAAGTCACTAGGAGAACA_1_1_1_1_1	1NT_P21	2539	955	10.5947	Singlet	0.0938462	12	12	NT	T_cells
ACGCTCGAATTGAGGAAGTCACTA_1_1_1_1_1	1NT_P21	2943	971	8.25688	Singlet	0.169231	2	2	NT	Myeloid_cells
ACGCTCGAATTGGCTCGACAGTGC_1_1_1_1_1	1NT_P21	2282	864	8.98335	Singlet	0.0246154	3	3	NT	T_cells
ACGCTCGAATTGGCTCTATCAGCA_1_1_1_1_1	1NT_P21	4592	1395	4.85627	Singlet	0.266154	5	5	NT	Myeloid_cells
ACGCTCGACAATGGAAACACGACC_1_1_1_1_1	1NT_P21	2328	1022	13.2732	Singlet	0.229231	15	15	NT	Mesenchymal_cells
ACGCTCGACAATGGAATCCGTCTA_1_1_1_1_1	1NT_P21	6688	1799	10.1824	Singlet	0.24	4	4	NT	Myeloid_cells
ACGCTCGACACTTCGAACTATGCA_1_1_1_1_1	1NT_P21	2231	1041	6.58897	Singlet	0.161538	27	27	NT	Myeloid_cells
ACGCTCGACAGATCTGCACCTTAC_1_1_1_1_1	1NT_P21	7740	1003	4.13437	Singlet	0.227692	6	6	NT	B_cells
ACGCTCGACAGATCTGCCTCTATC_1_1_1_1_1	1NT_P21	2349	908	6.85398	Singlet	0.132308	16	16	NT	Myeloid_cells
ACGCTCGACCATCCTCACCTCCAA_1_1_1_1_1	1NT_P21	2261	925	7.87262	Singlet	0.0476923	12	12	NT	T_cells
ACGCTCGACCGAAGTATCCGTCTA_1_1_1_1_1	1NT_P21	3518	1153	12.9051	Singlet	0.266154	5	5	NT	Myeloid_cells
ACGCTCGACCTCCTGACAAGACTA_1_1_1_1_1	1NT_P21	2187	655	9.69364	Singlet	0.0138462	3	3	NT	T_cells
ACGCTCGACGACACACAACCGAGA_1_1_1_1_1	1NT_P21	6302	1720	10.1238	Singlet	0.335385	5	5	NT	Myeloid_cells
ACGCTCGACGACACACAACGTGAT_1_1_1_1_1	1NT_P21	2354	1084	7.68904	Singlet	0.0723077	9	9	NT	Endothelial
ACGCTCGACGACACACACTATGCA_1_1_1_1_1	1NT_P21	5401	1407	9.96112	Singlet	0.207692	13	13	NT	B_cells
ACGCTCGACGCATACACCTCCTGA_1_1_1_1_1	1NT_P21	2655	808	8.54991	Singlet	0.0184615	3	3	NT	T_cells
ACGCTCGACGGATTGCACCTCCAA_1_1_1_1_1	1NT_P21	2417	844	4.59247	Singlet	0.0169231	12	12	NT	T_cells
ACGCTCGACTAAGGTCAAGACGGA_1_1_1_1_1	1NT_P21	4277	1632	4.93336	Singlet	0.375385	11	11	NT	Endothelial
ACGCTCGACTAAGGTCCAACCACA_1_1_1_1_1	1NT_P21	3452	1326	7.27115	Singlet	0.272308	5	5	NT	Myeloid_cells
ACGCTCGACTCAATGAAGCACCTC_1_1_1_1_1	1NT_P21	4110	1286	12.6764	Singlet	0.141538	4	4	NT	Myeloid_cells
ACGCTCGACTGTAGCCATCCTGTA_1_1_1_1_1	1NT_P21	3608	1180	11.7239	Singlet	0.156923	8	8	NT	NK_cells
ACGCTCGAGAACAGGCGACTAGTA_1_1_1_1_1	1NT_P21	2351	993	8.46448	Singlet	0.0723077	8	8	NT	NK_cells
ACGCTCGAGACAGTGCTCCGTCTA_1_1_1_1_1	1NT_P21	3155	1421	12.71	Singlet	0.361538	17	17	NT	HPCs
ACGCTCGAGAGCTGAAATTGAGGA_1_1_1_1_1	1NT_P21	5132	1853	17.9657	Singlet	0.312308	17	17	NT	HPCs
ACGCTCGAGAGTTAGCACGCTCGA_1_1_1_1_1	1NT_P21	2048	907	6.20117	Singlet	0.153846	16	16	NT	Myeloid_cells
ACGCTCGAGATAGACAGTGTTCTA_1_1_1_1_1	1NT_P21	3638	1596	11.1325	Singlet	0.36	17	17	NT	HPCs
ACGCTCGAGCCACATAGAGCTGAA_1_1_1_1_1	1NT_P21	2918	812	7.05963	Singlet	0.0338462	3	3	NT	T_cells
ACGCTCGAGCGAGTAATTCACGCA_1_1_1_1_1	1NT_P21	2195	739	16.492	Singlet	0.181538	16	16	NT	Myeloid_cells
ACGCTCGAGGTGCGAACCGACAAC_1_1_1_1_1	1NT_P21	2185	662	6.22426	Singlet	0.0107692	3	3	NT	T_cells
ACGCTCGAGGTGCGAACCTAATCC_1_1_1_1_1	1NT_P21	2284	698	9.10683	Singlet	0.0830769	13	13	NT	B_cells
ACGCTCGAGGTGCGAACTGAGCCA_1_1_1_1_1	1NT_P21	2237	957	14.439	Singlet	0.0646154	0	0	NT	Myeloid_cells
ACGCTCGATATCAGCAAAGGACAC_1_1_1_1_1	1NT_P21	4786	1603	4.61763	Singlet	0.344615	16	16	NT	Myeloid_cells
ACGCTCGATCCGTCTAAGGCTAAC_1_1_1_1_1	1NT_P21	2617	856	7.68055	Singlet	0.121538	13	13	NT	B_cells
ACGCTCGATGAAGAGAAACTCACC_1_1_1_1_1	1NT_P21	3195	945	11.5493	Singlet	0.0969231	13	13	NT	B_cells
ACGCTCGATGGAACAAAGTGGTCA_1_1_1_1_1	1NT_P21	2483	967	10.0282	Singlet	0.0738462	12	12	NT	T_cells
ACGCTCGATGGTGGTAGCTAACGA_1_1_1_1_1	1NT_P21	3179	961	6.66876	Singlet	0.0584615	3	3	NT	T_cells
ACGTATCAAACAACCACCGACAAC_1_1_1_1_1	1NT_P21	6049	1686	6.43082	Singlet	0.273846	5	5	NT	Myeloid_cells
ACGTATCAAACCGAGAAAGGTACA_1_1_1_1_1	1NT_P21	8016	2557	7.50998	Singlet	0.316923	17	17	NT	HPCs
ACGTATCAAACCGAGAGTCGTAGA_1_1_1_1_1	1NT_P21	11545	996	2.80641	Singlet	0.176923	6	6	NT	B_cells
ACGTATCAAACGTGATCTGAGCCA_1_1_1_1_1	1NT_P21	3658	1213	9.97813	Singlet	0.192308	0	0	NT	Myeloid_cells
ACGTATCAAAGGACACCCGACAAC_1_1_1_1_1	1NT_P21	14831	2106	5.47502	Singlet	0.316923	6	6	NT	B_cells
ACGTATCAAATGTTGCGGAGAACA_1_1_1_1_1	1NT_P21	2154	772	6.31383	Singlet	0.0123077	3	3	NT	T_cells
ACGTATCAACAAGCTATATCAGCA_1_1_1_1_1	1NT_P21	3912	1457	7.36196	Singlet	0.283077	11	11	NT	Endothelial
ACGTATCAACGTATCACGGATTGC_1_1_1_1_1	1NT_P21	2925	1001	8.64957	Singlet	0.0769231	3	3	NT	T_cells
ACGTATCAACGTATCATAGGATGA_1_1_1_1_1	1NT_P21	5262	1491	8.70391	Singlet	0.216923	5	5	NT	Myeloid_cells
ACGTATCAAGGCTAACCCAGTTCA_1_1_1_1_1	1NT_P21	3300	1057	10.697	Singlet	0.0753846	3	3	NT	T_cells
ACGTATCAATCCTGTAGCCAAGAC_1_1_1_1_1	1NT_P21	2202	943	9.80926	Singlet	0.0723077	8	8	NT	NK_cells
ACGTATCAATGCCTAACCTCTATC_1_1_1_1_1	1NT_P21	3623	1135	5.54789	Singlet	0.152308	12	12	NT	T_cells
ACGTATCAATGCCTAAGAACAGGC_1_1_1_1_1	1NT_P21	2907	947	11.0079	Singlet	0.163077	0	0	NT	Myeloid_cells
ACGTATCACAACCACAACACAGAA_1_1_1_1_1	1NT_P21	3540	1585	8.0791	Singlet	0.326154	17	17	NT	HPCs
ACGTATCACAACCACAGATGAATC_1_1_1_1_1	1NT_P21	4262	1746	9.05678	Singlet	0.36	1	1	NT	Malignant_cells
ACGTATCACAAGACTACCAGTTCA_1_1_1_1_1	1NT_P21	6587	1880	8.65341	Singlet	0.353846	21	21	NT	MAST
ACGTATCACAAGACTAGCCACATA_1_1_1_1_1	1NT_P21	2026	772	9.4768	Singlet	0.0153846	12	12	NT	T_cells
ACGTATCACAAGACTAGCGAGTAA_1_1_1_1_1	1NT_P21	12623	3259	10.8532	Singlet	0.323077	17	17	NT	HPCs
ACGTATCACAAGGAGCATAGCGAC_1_1_1_1_1	1NT_P21	2704	803	12.0562	Singlet	0.0815385	13	13	NT	B_cells
ACGTATCACAATGGAAAACAACCA_1_1_1_1_1	1NT_P21	3041	1148	9.24038	Singlet	0.158462	8	8	NT	NK_cells
ACGTATCACACCTTACAGAGTCAA_1_1_1_1_1	1NT_P21	4663	1560	6.43363	Singlet	0.236923	16	16	NT	Myeloid_cells
ACGTATCACACCTTACGAGCTGAA_1_1_1_1_1	1NT_P21	3042	938	11.8014	Singlet	0.0753846	13	13	NT	B_cells
ACGTATCACACTTCGAGTCGTAGA_1_1_1_1_1	1NT_P21	2067	723	14.1751	Singlet	0.0815385	18	18	NT	Myeloid_cells
ACGTATCACAGCGTTACTGTAGCC_1_1_1_1_1	1NT_P21	2025	789	16.0494	Singlet	0.00461538	8	8	NT	NK_cells
ACGTATCACAGCGTTAGAATCTGA_1_1_1_1_1	1NT_P21	3541	1224	9.57357	Singlet	0.190769	4	4	NT	Myeloid_cells
ACGTATCACATACCAAAGCCATGC_1_1_1_1_1	1NT_P21	5961	1523	9.66281	Singlet	0.192308	2	2	NT	Myeloid_cells
ACGTATCACCAGTTCAGTGTTCTA_1_1_1_1_1	1NT_P21	5506	1484	10.5884	Singlet	0.275385	5	5	NT	Myeloid_cells
ACGTATCACCATCCTCCCGTGAGA_1_1_1_1_1	1NT_P21	13504	972	2.34745	Singlet	0.207692	6	6	NT	B_cells
ACGTATCACCGAAGTACCAGTTCA_1_1_1_1_1	1NT_P21	11506	2520	7.69164	Singlet	0.306154	2	2	NT	Myeloid_cells
ACGTATCACCGACAACACAGATTC_1_1_1_1_1	1NT_P21	3514	1244	6.06147	Singlet	0.206154	7	7	NT	T_cells
ACGTATCACCGTGAGAAGTGGTCA_1_1_1_1_1	1NT_P21	7631	1666	6.14598	Singlet	0.195385	0	0	NT	Myeloid_cells
ACGTATCACCTCCTGAGGTGCGAA_1_1_1_1_1	1NT_P21	2725	1065	3.00917	Singlet	0.270769	16	16	NT	Myeloid_cells
ACGTATCACCTCTATCTTCACGCA_1_1_1_1_1	1NT_P21	3834	895	17.1101	Singlet	0.0384615	13	13	NT	B_cells
ACGTATCACGACACACAGCAGGAA_1_1_1_1_1	1NT_P21	4054	1209	9.76813	Singlet	0.2	2	2	NT	Myeloid_cells
ACGTATCACGACTGGAAAACATCG_1_1_1_1_1	1NT_P21	5555	1502	7.54275	Singlet	0.169231	2	2	NT	Myeloid_cells
ACGTATCACGCTGATCCGAACTTA_1_1_1_1_1	1NT_P21	2984	890	9.75201	Singlet	0.106154	13	13	NT	B_cells
ACGTATCACTCAATGAAGTACAAG_1_1_1_1_1	1NT_P21	2496	894	3.56571	Singlet	0.0492308	3	3	NT	T_cells
ACGTATCACTCAATGACCAGTTCA_1_1_1_1_1	1NT_P21	6069	1717	11.8636	Singlet	0.364615	13	13	NT	B_cells
ACGTATCACTCAATGATGAAGAGA_1_1_1_1_1	1NT_P21	3056	952	14.8887	Singlet	0.1	2	2	NT	Myeloid_cells
ACGTATCACTGTAGCCTAGGATGA_1_1_1_1_1	1NT_P21	4228	1582	7.52129	Singlet	0.193846	12	12	NT	T_cells
ACGTATCAGAATCTGAAAGAGATC_1_1_1_1_1	1NT_P21	2040	727	2.89216	Singlet	0.00615385	3	3	NT	T_cells
ACGTATCAGATAGACAAAGACGGA_1_1_1_1_1	1NT_P21	3276	1234	6.10501	Singlet	0.281538	11	11	NT	Endothelial
ACGTATCAGATAGACACAACCACA_1_1_1_1_1	1NT_P21	2379	786	12.0219	Singlet	0.00307692	3	3	NT	T_cells
ACGTATCAGATAGACAGATGAATC_1_1_1_1_1	1NT_P21	2189	729	8.54271	Singlet	0.00307692	3	3	NT	T_cells
ACGTATCAGCCACATATCTTCACA_1_1_1_1_1	1NT_P21	3186	1166	8.06654	Singlet	0.169231	8	8	NT	NK_cells
ACGTATCAGGAGAACACCTCCTGA_1_1_1_1_1	1NT_P21	2013	798	9.73671	Singlet	0.0153846	12	12	NT	T_cells
ACGTATCAGTACGCAACAAGACTA_1_1_1_1_1	1NT_P21	3789	1181	7.89126	Singlet	0.146154	3	3	NT	T_cells
ACGTATCAGTCGTAGATAGGATGA_1_1_1_1_1	1NT_P21	2806	1148	6.34355	Singlet	0.189231	7	7	NT	T_cells
ACGTATCATATCAGCAACACAGAA_1_1_1_1_1	1NT_P21	6020	946	4.46844	Singlet	0.203077	16	16	NT	Myeloid_cells
ACGTATCATGAAGAGACACTTCGA_1_1_1_1_1	1NT_P21	4790	2071	10.8559	Singlet	0.310769	17	17	NT	HPCs
ACGTATCATGGTGGTAACCTCCAA_1_1_1_1_1	1NT_P21	4515	1504	12.1373	Singlet	0.178462	2	2	NT	Myeloid_cells
ACTATGCAAAACATCGGTACGCAA_1_1_1_1_1	1NT_P21	3346	1129	6.66467	Singlet	0.247692	5	5	NT	Myeloid_cells
ACTATGCAAACAACCAATTGAGGA_1_1_1_1_1	1NT_P21	4204	1107	9.0628	Singlet	0.0969231	13	13	NT	B_cells
ACTATGCAAACCGAGATCTTCACA_1_1_1_1_1	1NT_P21	3571	1138	6.91683	Singlet	0.195385	4	4	NT	Myeloid_cells
ACTATGCAAACGCTTACAACCACA_1_1_1_1_1	1NT_P21	3507	1073	17.1942	Singlet	0.309231	24	24	NT	B_cells
ACTATGCAAACTCACCATCATTCC_1_1_1_1_1	1NT_P21	2278	804	11.9403	Singlet	0.00461538	3	3	NT	T_cells
ACTATGCAAACTCACCTGGAACAA_1_1_1_1_1	1NT_P21	4473	1640	4.89604	Singlet	0.378462	11	11	NT	Endothelial
ACTATGCAAAGACGGAGGAGAACA_1_1_1_1_1	1NT_P21	4005	1490	5.9176	Singlet	0.381538	11	11	NT	Endothelial
ACTATGCAAAGGACACGTCTGTCA_1_1_1_1_1	1NT_P21	2371	980	14.2556	Singlet	0.26	11	11	NT	Endothelial
ACTATGCAAATCCGTCATCATTCC_1_1_1_1_1	1NT_P21	4419	1390	5.47635	Singlet	0.255385	5	5	NT	Myeloid_cells
ACTATGCAACACAGAATGAAGAGA_1_1_1_1_1	1NT_P21	2652	864	6.29713	Singlet	0.0169231	3	3	NT	T_cells
ACTATGCAACACGACCATCCTGTA_1_1_1_1_1	1NT_P21	4213	1188	12.6038	Singlet	0.106154	3	3	NT	T_cells
ACTATGCAACAGATTCGAACAGGC_1_1_1_1_1	1NT_P21	6345	1417	10.591	Singlet	0.210769	2	2	NT	Myeloid_cells
ACTATGCAACAGATTCGATAGACA_1_1_1_1_1	1NT_P21	2021	770	10.5888	Singlet	0.00615385	3	3	NT	T_cells
ACTATGCAACAGCAGAAGATCGCA_1_1_1_1_1	1NT_P21	4542	1242	9.97358	Singlet	0.150769	2	2	NT	Myeloid_cells
ACTATGCAACATTGGCACAAGCTA_1_1_1_1_1	1NT_P21	2447	831	7.06988	Singlet	0.00461538	3	3	NT	T_cells
ACTATGCAACCACTGTGACTAGTA_1_1_1_1_1	1NT_P21	2107	822	6.5496	Singlet	0.103077	13	13	NT	B_cells
ACTATGCAACCTCCAAGTGTTCTA_1_1_1_1_1	1NT_P21	2580	773	13.1008	Singlet	0.0769231	13	13	NT	B_cells
ACTATGCAACGTATCAAAGGACAC_1_1_1_1_1	1NT_P21	6527	1110	2.46668	Singlet	0.241538	16	16	NT	Myeloid_cells
ACTATGCAACGTATCAGGTGCGAA_1_1_1_1_1	1NT_P21	3072	920	8.04036	Singlet	0.02	3	3	NT	T_cells
ACTATGCAACGTATCATCTTCACA_1_1_1_1_1	1NT_P21	2269	634	10.2248	Singlet	0.0138462	3	3	NT	T_cells
ACTATGCAAGAGTCAACACCTTAC_1_1_1_1_1	1NT_P21	2123	793	9.75035	Singlet	0.00461538	3	3	NT	T_cells
ACTATGCAAGAGTCAAGCTCGGTA_1_1_1_1_1	1NT_P21	2866	962	10.4676	Singlet	0.0615385	3	3	NT	T_cells
ACTATGCAAGATGTACCAAGACTA_1_1_1_1_1	1NT_P21	3266	1208	11.3901	Singlet	0.233846	0	0	NT	Myeloid_cells
ACTATGCAAGATGTACCTAAGGTC_1_1_1_1_1	1NT_P21	2451	1199	5.95675	Singlet	0.336923	9	9	NT	Endothelial
ACTATGCAAGTGGTCATATCAGCA_1_1_1_1_1	1NT_P21	2893	1201	7.74283	Singlet	0.0984615	1	1	NT	Malignant_cells
ACTATGCAATAGCGACAGTCACTA_1_1_1_1_1	1NT_P21	4037	1311	6.41566	Singlet	0.264615	5	5	NT	Myeloid_cells
ACTATGCAATCATTCCAGCAGGAA_1_1_1_1_1	1NT_P21	5528	1475	12.8256	Singlet	0.272308	5	5	NT	Myeloid_cells
ACTATGCACAAGGAGCACCTCCAA_1_1_1_1_1	1NT_P21	2056	925	8.60895	Singlet	0.0815385	8	8	NT	NK_cells
ACTATGCACAGATCTGAAACATCG_1_1_1_1_1	1NT_P21	3558	1241	14.5306	Singlet	0.170769	2	2	NT	Myeloid_cells
ACTATGCACAGATCTGACGTATCA_1_1_1_1_1	1NT_P21	4823	1165	14.182	Singlet	0.18	2	2	NT	Myeloid_cells
ACTATGCACCGAAGTAGATAGACA_1_1_1_1_1	1NT_P21	2394	937	10.6934	Singlet	0.0307692	12	12	NT	T_cells
ACTATGCACCGACAACGATGAATC_1_1_1_1_1	1NT_P21	2781	1000	9.09745	Singlet	0.127692	2	2	NT	Myeloid_cells
ACTATGCACCGTGAGACAATGGAA_1_1_1_1_1	1NT_P21	2202	846	10.8992	Singlet	0.0169231	3	3	NT	T_cells
ACTATGCACCGTGAGACATCAAGT_1_1_1_1_1	1NT_P21	5879	1553	9.84861	Singlet	0.189231	0	0	NT	Myeloid_cells
ACTATGCACCTAATCCTGAAGAGA_1_1_1_1_1	1NT_P21	5768	1445	6.50139	Singlet	0.167692	16	16	NT	Myeloid_cells
ACTATGCACCTCCTGAAATGTTGC_1_1_1_1_1	1NT_P21	4643	1410	9.82124	Singlet	0.258462	19	19	NT	T_cells
ACTATGCACGAACTTAACTATGCA_1_1_1_1_1	1NT_P21	2020	753	9.9505	Singlet	0.0953846	13	13	NT	B_cells
ACTATGCACGAACTTAAGCAGGAA_1_1_1_1_1	1NT_P21	5434	1928	14.6301	Singlet	0.32	17	17	NT	HPCs
ACTATGCACGCTGATCGTCTGTCA_1_1_1_1_1	1NT_P21	4741	1589	5.92702	Singlet	0.34	16	16	NT	Myeloid_cells
ACTATGCACTAAGGTCATTGAGGA_1_1_1_1_1	1NT_P21	2181	809	7.29023	Singlet	0.0123077	3	3	NT	T_cells
ACTATGCACTGGCATAACGTATCA_1_1_1_1_1	1NT_P21	2154	834	4.08542	Singlet	0.0230769	3	3	NT	T_cells
ACTATGCACTGGCATACGCTGATC_1_1_1_1_1	1NT_P21	2437	1014	6.52442	Singlet	0.0461538	19	19	NT	T_cells
ACTATGCAGAATCTGAACCTCCAA_1_1_1_1_1	1NT_P21	2047	669	5.81339	Singlet	0.0107692	12	12	NT	T_cells
ACTATGCAGAGCTGAAATGCCTAA_1_1_1_1_1	1NT_P21	3497	1236	8.77895	Singlet	0.183077	0	0	NT	Myeloid_cells
ACTATGCAGAGCTGAAGACAGTGC_1_1_1_1_1	1NT_P21	2172	881	8.65562	Singlet	0.0784615	16	16	NT	Myeloid_cells
ACTATGCAGATAGACATCTTCACA_1_1_1_1_1	1NT_P21	3873	1236	13.0906	Singlet	0.230769	14	14	NT	Myeloid_cells
ACTATGCAGATGAATCGCGAGTAA_1_1_1_1_1	1NT_P21	2769	925	12.1343	Singlet	0.0230769	12	12	NT	T_cells
ACTATGCAGCCAAGACCACCTTAC_1_1_1_1_1	1NT_P21	2504	876	15.9345	Singlet	0.156923	14	14	NT	Myeloid_cells
ACTATGCAGCCACATAAACTCACC_1_1_1_1_1	1NT_P21	2612	803	14.1654	Singlet	0.104615	13	13	NT	B_cells
ACTATGCAGGAGAACACAACCACA_1_1_1_1_1	1NT_P21	3913	1525	8.05009	Singlet	0.215385	12	12	NT	T_cells
ACTATGCAGTACGCAACGACTGGA_1_1_1_1_1	1NT_P21	6305	1696	6.47105	Singlet	0.243077	5	5	NT	Myeloid_cells
ACTATGCAGTACGCAAGTCTGTCA_1_1_1_1_1	1NT_P21	5471	1977	11.6798	Singlet	0.313846	17	17	NT	HPCs
ACTATGCAGTCTGTCACAGATCTG_1_1_1_1_1	1NT_P21	2537	799	15.4119	Singlet	0.213846	6	6	NT	B_cells
ACTATGCAGTCTGTCACATCAAGT_1_1_1_1_1	1NT_P21	5959	1540	9.69961	Singlet	0.224615	0	0	NT	Myeloid_cells
ACTATGCATAGGATGAGTCGTAGA_1_1_1_1_1	1NT_P21	2547	960	19.3561	Singlet	0.196923	0	0	NT	Myeloid_cells
ACTATGCATCCGTCTAAGTCACTA_1_1_1_1_1	1NT_P21	2956	488	5.81867	Singlet	0.189231	6	6	NT	B_cells
ACTATGCATCTTCACAAAACATCG_1_1_1_1_1	1NT_P21	4240	1403	11.2972	Singlet	0.178462	8	8	NT	NK_cells
ACTATGCATGGCTTCAAAGGTACA_1_1_1_1_1	1NT_P21	8692	2889	14.5881	Singlet	0.315385	17	17	NT	HPCs
ACTATGCATGGCTTCATCTTCACA_1_1_1_1_1	1NT_P21	2101	789	6.85388	Singlet	0.0753846	21	21	NT	MAST
AGAGTCAAAACAACCAGCCACATA_1_1_1_1_1	1NT_P21	2167	734	12.9211	Singlet	0.0876923	2	2	NT	Myeloid_cells
AGAGTCAAAACGTGATACCTCCAA_1_1_1_1_1	1NT_P21	3517	1105	9.92323	Singlet	0.155385	2	2	NT	Myeloid_cells
AGAGTCAAAAGGTACAGATAGACA_1_1_1_1_1	1NT_P21	4141	1779	9.17653	Singlet	0.304615	10	10	NT	Malignant_cells
AGAGTCAAAATGTTGCACACAGAA_1_1_1_1_1	1NT_P21	2332	859	10.8491	Singlet	0.163077	2	2	NT	Myeloid_cells
AGAGTCAAACAAGCTAATTGGCTC_1_1_1_1_1	1NT_P21	3378	1157	7.164	Singlet	0.143077	8	8	NT	NK_cells
AGAGTCAAACGCTCGACACCTTAC_1_1_1_1_1	1NT_P21	3375	1104	13.363	Singlet	0.22	3	3	NT	T_cells
AGAGTCAAACTATGCAAGAGTCAA_1_1_1_1_1	1NT_P21	4775	946	14.4503	Singlet	0.118462	18	18	NT	Myeloid_cells
AGAGTCAAACTATGCACGACTGGA_1_1_1_1_1	1NT_P21	4864	1357	9.21053	Singlet	0.223077	2	2	NT	Myeloid_cells
AGAGTCAAACTATGCATATCAGCA_1_1_1_1_1	1NT_P21	8380	2033	6.27685	Singlet	0.312308	5	5	NT	Myeloid_cells
AGAGTCAAAGATCGCACAACCACA_1_1_1_1_1	1NT_P21	2488	884	8.92283	Singlet	0.0907692	16	16	NT	Myeloid_cells
AGAGTCAAAGCACCTCCACTTCGA_1_1_1_1_1	1NT_P21	2187	683	5.25834	Singlet	0.02	3	3	NT	T_cells
AGAGTCAAAGCACCTCGTACGCAA_1_1_1_1_1	1NT_P21	4457	1449	18.0166	Singlet	0.24	12	12	NT	T_cells
AGAGTCAAAGCCATGCAAGACGGA_1_1_1_1_1	1NT_P21	2258	1093	14.6147	Singlet	0.34	23	23	NT	Endothelial
AGAGTCAAAGTGGTCAATCATTCC_1_1_1_1_1	1NT_P21	2861	772	14.6103	Singlet	0.0430769	20	20	NT	Myeloid_cells
AGAGTCAAATCCTGTAAGCACCTC_1_1_1_1_1	1NT_P21	2429	1000	13.3388	Singlet	0.0846154	8	8	NT	NK_cells
AGAGTCAAATGCCTAAAGATCGCA_1_1_1_1_1	1NT_P21	6726	1879	8.2813	Singlet	0.332308	4	4	NT	Myeloid_cells
AGAGTCAAATTGAGGAGATAGACA_1_1_1_1_1	1NT_P21	3314	1038	10.9234	Singlet	0.241538	5	5	NT	Myeloid_cells
AGAGTCAAATTGGCTCATAGCGAC_1_1_1_1_1	1NT_P21	2542	1028	5.15342	Singlet	0.24	16	16	NT	Myeloid_cells
AGAGTCAACAATGGAAACGCTCGA_1_1_1_1_1	1NT_P21	3441	1156	8.89276	Singlet	0.189231	4	4	NT	Myeloid_cells
AGAGTCAACATACCAACCATCCTC_1_1_1_1_1	1NT_P21	5216	2034	12.8451	Singlet	0.313846	17	17	NT	HPCs
AGAGTCAACCATCCTCCGAACTTA_1_1_1_1_1	1NT_P21	2700	1202	8.25926	Singlet	0.290769	11	11	NT	Endothelial
AGAGTCAACCGACAACGGTGCGAA_1_1_1_1_1	1NT_P21	3231	981	5.29248	Singlet	0.0523077	3	3	NT	T_cells
AGAGTCAACGACTGGAGTCGTAGA_1_1_1_1_1	1NT_P21	2191	857	9.94979	Singlet	0.14	2	2	NT	Myeloid_cells
AGAGTCAACGCATACAAAGACGGA_1_1_1_1_1	1NT_P21	2132	942	3.98687	Singlet	0.215385	16	16	NT	Myeloid_cells
AGAGTCAACGCATACACATCAAGT_1_1_1_1_1	1NT_P21	3373	1090	7.9751	Singlet	0.2	16	16	NT	Myeloid_cells
AGAGTCAACTCAATGAAGTGGTCA_1_1_1_1_1	1NT_P21	3224	991	10.5459	Singlet	0.167692	14	14	NT	Myeloid_cells
AGAGTCAACTCAATGAGCCAAGAC_1_1_1_1_1	1NT_P21	3134	892	10.2106	Singlet	0.0276923	3	3	NT	T_cells
AGAGTCAACTGTAGCCCAAGGAGC_1_1_1_1_1	1NT_P21	2585	1177	9.8646	Singlet	0.355385	17	17	NT	HPCs
AGAGTCAACTGTAGCCCCGAAGTA_1_1_1_1_1	1NT_P21	2401	800	6.53894	Singlet	0.0138462	3	3	NT	T_cells
AGAGTCAAGAATCTGAAATCCGTC_1_1_1_1_1	1NT_P21	2789	932	8.74866	Singlet	0.249231	5	5	NT	Myeloid_cells
AGAGTCAAGAATCTGAATCATTCC_1_1_1_1_1	1NT_P21	3331	1292	9.51666	Singlet	0.335385	11	11	NT	Endothelial
AGAGTCAAGACTAGTACCGAAGTA_1_1_1_1_1	1NT_P21	2545	803	10.0589	Singlet	0.0261538	19	19	NT	T_cells
AGAGTCAAGATAGACATCTTCACA_1_1_1_1_1	1NT_P21	11450	3130	13.7642	Singlet	0.349231	17	17	NT	HPCs
AGAGTCAAGCGAGTAAATCATTCC_1_1_1_1_1	1NT_P21	2906	986	9.49759	Singlet	0.0738462	3	3	NT	T_cells
AGAGTCAAGCGAGTAAGCTAACGA_1_1_1_1_1	1NT_P21	3872	658	3.04752	Singlet	0.187692	6	6	NT	B_cells
AGAGTCAAGTCTGTCAAACCGAGA_1_1_1_1_1	1NT_P21	2837	937	7.40219	Singlet	0.0430769	3	3	NT	T_cells
AGAGTCAAGTCTGTCAAATCCGTC_1_1_1_1_1	1NT_P21	4422	1373	10.3573	Singlet	0.253846	5	5	NT	Myeloid_cells
AGAGTCAAGTCTGTCATCCGTCTA_1_1_1_1_1	1NT_P21	2200	1015	4.90909	Singlet	0.16	12	12	NT	T_cells
AGAGTCAAGTGTTCTAGACTAGTA_1_1_1_1_1	1NT_P21	3326	1001	19.4829	Singlet	0.0261538	3	3	NT	T_cells
AGAGTCAATATCAGCAGAATCTGA_1_1_1_1_1	1NT_P21	8448	2672	12.4763	Singlet	0.346154	17	17	NT	HPCs
AGAGTCAATCCGTCTACCGACAAC_1_1_1_1_1	1NT_P21	2175	1006	19.2644	Singlet	0.347692	17	17	NT	HPCs
AGAGTCAATCTTCACACCATCCTC_1_1_1_1_1	1NT_P21	10362	2240	6.88091	Singlet	0.335385	5	5	NT	Myeloid_cells
AGATCGCAAAACATCGACAGATTC_1_1_1_1_1	1NT_P21	4145	1265	8.0579	Singlet	0.158462	21	21	NT	MAST
AGATCGCAAAACATCGACAGCAGA_1_1_1_1_1	1NT_P21	7831	2449	18.7077	Singlet	0.346154	17	17	NT	HPCs
AGATCGCAAACGCTTACAAGACTA_1_1_1_1_1	1NT_P21	2326	750	9.20034	Singlet	0.0292308	3	3	NT	T_cells
AGATCGCAAACGCTTACCTCCTGA_1_1_1_1_1	1NT_P21	2474	818	19.8464	Singlet	0.0984615	0	0	NT	Myeloid_cells
AGATCGCAAACTCACCAACGTGAT_1_1_1_1_1	1NT_P21	5347	1317	11.5205	Singlet	0.193846	4	4	NT	Myeloid_cells
AGATCGCAAAGAGATCCGACACAC_1_1_1_1_1	1NT_P21	2592	782	7.71605	Singlet	0.0123077	3	3	NT	T_cells
AGATCGCAAAGGACACTCTTCACA_1_1_1_1_1	1NT_P21	3108	1141	8.97683	Singlet	0.12	3	3	NT	T_cells
AGATCGCAAAGGTACAAGTGGTCA_1_1_1_1_1	1NT_P21	2772	1080	8.94661	Singlet	0.292308	11	11	NT	Endothelial
AGATCGCAAAGGTACACAACCACA_1_1_1_1_1	1NT_P21	2052	758	7.55361	Singlet	0.00307692	3	3	NT	T_cells
AGATCGCAAATCCGTCATGCCTAA_1_1_1_1_1	1NT_P21	12436	2054	6.95561	Singlet	0.336923	6	6	NT	B_cells
AGATCGCAAATCCGTCCGACACAC_1_1_1_1_1	1NT_P21	8173	1837	9.29891	Singlet	0.221538	0	0	NT	Myeloid_cells
AGATCGCAAATGTTGCAAGGTACA_1_1_1_1_1	1NT_P21	2227	806	7.36417	Singlet	0.00923077	3	3	NT	T_cells
AGATCGCAAATGTTGCTGGCTTCA_1_1_1_1_1	1NT_P21	2013	884	12.618	Singlet	0.0523077	12	12	NT	T_cells
AGATCGCAACACAGAACAAGACTA_1_1_1_1_1	1NT_P21	3167	1027	17.3666	Singlet	0.0384615	3	3	NT	T_cells
AGATCGCAACAGCAGACTGGCATA_1_1_1_1_1	1NT_P21	2471	781	9.14609	Singlet	0.0292308	13	13	NT	B_cells
AGATCGCAACAGCAGAGATGAATC_1_1_1_1_1	1NT_P21	2564	806	11.3105	Singlet	0.0107692	3	3	NT	T_cells
AGATCGCAACATTGGCACTATGCA_1_1_1_1_1	1NT_P21	3087	1106	7.9689	Singlet	0.269231	5	5	NT	Myeloid_cells
AGATCGCAAGAGTCAAGAATCTGA_1_1_1_1_1	1NT_P21	10427	1035	3.36626	Singlet	0.206154	6	6	NT	B_cells
AGATCGCAAGATGTACGTCGTAGA_1_1_1_1_1	1NT_P21	4639	1646	10.5195	Singlet	0.296923	8	8	NT	NK_cells
AGATCGCAAGCACCTCACATTGGC_1_1_1_1_1	1NT_P21	2274	744	7.91557	Singlet	0.00461538	3	3	NT	T_cells
AGATCGCAAGCACCTCCTGGCATA_1_1_1_1_1	1NT_P21	8563	2034	6.59815	Singlet	0.303077	5	5	NT	Myeloid_cells
AGATCGCAAGCAGGAACGCTGATC_1_1_1_1_1	1NT_P21	2548	1118	6.04396	Singlet	0.321538	23	23	NT	Endothelial
AGATCGCAAGCAGGAAGATAGACA_1_1_1_1_1	1NT_P21	2034	826	8.89872	Singlet	0.0276923	12	12	NT	T_cells
AGATCGCAAGCCATGCCGGATTGC_1_1_1_1_1	1NT_P21	2172	838	9.06998	Singlet	0.0138462	3	3	NT	T_cells
AGATCGCAAGCCATGCGTCGTAGA_1_1_1_1_1	1NT_P21	2480	893	7.54032	Singlet	0.233846	5	5	NT	Myeloid_cells
AGATCGCAAGTACAAGACTATGCA_1_1_1_1_1	1NT_P21	3229	1359	13.1929	Singlet	0.36	17	17	NT	HPCs
AGATCGCAATAGCGACACAGATTC_1_1_1_1_1	1NT_P21	3593	1295	6.56833	Singlet	0.169231	12	12	NT	T_cells
AGATCGCAATAGCGACCGACACAC_1_1_1_1_1	1NT_P21	2484	883	7.56844	Singlet	0.2	13	13	NT	B_cells
AGATCGCAATGCCTAAAGAGTCAA_1_1_1_1_1	1NT_P21	2431	881	5.42986	Singlet	0.0492308	12	12	NT	T_cells
AGATCGCAATTGAGGAAGCCATGC_1_1_1_1_1	1NT_P21	2154	711	11.467	Singlet	0.00307692	3	3	NT	T_cells
AGATCGCAATTGAGGAGTCGTAGA_1_1_1_1_1	1NT_P21	2488	888	5.18489	Singlet	0.0169231	3	3	NT	T_cells
AGATCGCAATTGGCTCAAGGACAC_1_1_1_1_1	1NT_P21	2039	839	3.4821	Singlet	0.0369231	3	3	NT	T_cells
AGATCGCAATTGGCTCACCTCCAA_1_1_1_1_1	1NT_P21	2634	970	9.07365	Singlet	0.255385	5	5	NT	Myeloid_cells
AGATCGCAATTGGCTCCTCAATGA_1_1_1_1_1	1NT_P21	3518	1159	7.10631	Singlet	0.158462	3	3	NT	T_cells
AGATCGCAATTGGCTCGACTAGTA_1_1_1_1_1	1NT_P21	4067	1559	13.4251	Singlet	0.327692	17	17	NT	HPCs
AGATCGCACAACCACAGTCGTAGA_1_1_1_1_1	1NT_P21	5949	1898	13.0778	Singlet	0.338462	23	23	NT	Endothelial
AGATCGCACAAGACTACGGATTGC_1_1_1_1_1	1NT_P21	6828	1998	9.34388	Singlet	0.366154	11	11	NT	Endothelial
AGATCGCACAAGGAGCACACGACC_1_1_1_1_1	1NT_P21	8100	989	3.14815	Singlet	0.212308	6	6	NT	B_cells
AGATCGCACAAGGAGCCTGTAGCC_1_1_1_1_1	1NT_P21	2177	724	11.4837	Singlet	0.00461538	19	19	NT	T_cells
AGATCGCACCATCCTCAACAACCA_1_1_1_1_1	1NT_P21	2787	1061	8.93434	Singlet	0.0907692	8	8	NT	NK_cells
AGATCGCACCATCCTCGCCAAGAC_1_1_1_1_1	1NT_P21	3357	1101	15.49	Singlet	0.0769231	12	12	NT	T_cells
AGATCGCACCGAAGTAGCCAAGAC_1_1_1_1_1	1NT_P21	3125	911	12.16	Singlet	0.0830769	13	13	NT	B_cells
AGATCGCACCGTGAGACCTAATCC_1_1_1_1_1	1NT_P21	2874	1085	5.74113	Singlet	0.246154	5	5	NT	Myeloid_cells
AGATCGCACCGTGAGAGAGTTAGC_1_1_1_1_1	1NT_P21	2525	1182	11.2475	Singlet	0.352308	23	23	NT	Endothelial
AGATCGCACCTAATCCAAGACGGA_1_1_1_1_1	1NT_P21	2233	952	6.40394	Singlet	0.0630769	12	12	NT	T_cells
AGATCGCACCTAATCCATCATTCC_1_1_1_1_1	1NT_P21	3091	693	3.39696	Singlet	0.0230769	3	3	NT	T_cells
AGATCGCACCTAATCCGTACGCAA_1_1_1_1_1	1NT_P21	2225	795	3.59551	Singlet	0.0123077	3	3	NT	T_cells
AGATCGCACGAACTTAAGTGGTCA_1_1_1_1_1	1NT_P21	5944	1622	6.24159	Singlet	0.292308	5	5	NT	Myeloid_cells
AGATCGCACGCATACAAACCGAGA_1_1_1_1_1	1NT_P21	2693	1034	9.61753	Singlet	0.106154	8	8	NT	NK_cells
AGATCGCACGGATTGCCAACCACA_1_1_1_1_1	1NT_P21	4777	1835	13.1045	Singlet	0.321538	17	17	NT	HPCs
AGATCGCACGGATTGCTAGGATGA_1_1_1_1_1	1NT_P21	2643	898	13.0912	Singlet	0.0938462	0	0	NT	Myeloid_cells
AGATCGCACTCAATGAGATGAATC_1_1_1_1_1	1NT_P21	2128	857	8.64662	Singlet	0.0276923	3	3	NT	T_cells
AGATCGCAGAACAGGCAATGTTGC_1_1_1_1_1	1NT_P21	2651	821	12.2218	Singlet	0.109231	5	5	NT	Myeloid_cells
AGATCGCAGAGCTGAAAGTACAAG_1_1_1_1_1	1NT_P21	2824	1111	4.17847	Singlet	0.216923	16	16	NT	Myeloid_cells
AGATCGCAGAGCTGAACCTCTATC_1_1_1_1_1	1NT_P21	4513	1232	8.46444	Singlet	0.213846	13	13	NT	B_cells
AGATCGCAGAGTTAGCCAAGACTA_1_1_1_1_1	1NT_P21	2873	1061	13.2266	Singlet	0.170769	5	5	NT	Myeloid_cells
AGATCGCAGCCAAGACAAGGTACA_1_1_1_1_1	1NT_P21	3709	1417	14.4513	Singlet	0.329231	15	15	NT	Mesenchymal_cells
AGATCGCAGCCAAGACACGTATCA_1_1_1_1_1	1NT_P21	2020	567	7.12871	Singlet	0.02	3	3	NT	T_cells
AGATCGCAGCCACATACATCAAGT_1_1_1_1_1	1NT_P21	2973	905	9.72082	Singlet	0.127692	13	13	NT	B_cells
AGATCGCAGCCACATACGAACTTA_1_1_1_1_1	1NT_P21	2387	855	6.49351	Singlet	0.0123077	6	6	NT	B_cells
AGATCGCAGCTAACGACTGAGCCA_1_1_1_1_1	1NT_P21	2095	853	10.5489	Singlet	0.0153846	19	19	NT	T_cells
AGATCGCAGCTCGGTACGCTGATC_1_1_1_1_1	1NT_P21	2131	803	10.6992	Singlet	0.1	21	21	NT	MAST
AGATCGCAGTACGCAACTGTAGCC_1_1_1_1_1	1NT_P21	3693	1427	4.6033	Singlet	0.298462	16	16	NT	Myeloid_cells
AGATCGCAGTCTGTCATATCAGCA_1_1_1_1_1	1NT_P21	11230	2435	8.4862	Singlet	0.303077	5	5	NT	Myeloid_cells
AGATCGCATCTTCACACTCAATGA_1_1_1_1_1	1NT_P21	3082	892	8.79299	Singlet	0.02	3	3	NT	T_cells
AGATCGCATGAAGAGAAACGTGAT_1_1_1_1_1	1NT_P21	4301	1328	12.5785	Singlet	0.250769	15	15	NT	Mesenchymal_cells
AGATCGCATGGAACAAAGCAGGAA_1_1_1_1_1	1NT_P21	2168	726	8.07196	Singlet	0.00461538	3	3	NT	T_cells
AGATCGCATGGAACAACTGAGCCA_1_1_1_1_1	1NT_P21	11807	2890	13.9748	Singlet	0.333846	17	17	NT	HPCs
AGATCGCATGGTGGTAAGATCGCA_1_1_1_1_1	1NT_P21	2154	825	9.7493	Singlet	0.0615385	16	16	NT	Myeloid_cells
AGATCGCATGGTGGTACACTTCGA_1_1_1_1_1	1NT_P21	6384	930	3.07018	Singlet	0.247692	6	6	NT	B_cells
AGATCGCATTCACGCACAATGGAA_1_1_1_1_1	1NT_P21	2621	700	9.23312	Singlet	0.02	3	3	NT	T_cells
AGATGTACAAACATCGTCTTCACA_1_1_1_1_1	1NT_P21	2148	750	6.0987	Singlet	0.00769231	3	3	NT	T_cells
AGATGTACAACCGAGACGCATACA_1_1_1_1_1	1NT_P21	2940	872	15.3061	Singlet	0.107692	4	4	NT	Myeloid_cells
AGATGTACAACCGAGAGATGAATC_1_1_1_1_1	1NT_P21	2714	905	9.1378	Singlet	0.149231	13	13	NT	B_cells
AGATGTACAACGCTTAAACTCACC_1_1_1_1_1	1NT_P21	2208	794	6.88406	Singlet	0.0169231	3	3	NT	T_cells
AGATGTACAAGGACACCCGAAGTA_1_1_1_1_1	1NT_P21	3267	1142	10.2541	Singlet	0.192308	14	14	NT	Myeloid_cells
AGATGTACAATCCGTCAGCACCTC_1_1_1_1_1	1NT_P21	5982	1698	7.22166	Singlet	0.247692	2	2	NT	Myeloid_cells
AGATGTACAATCCGTCCCTAATCC_1_1_1_1_1	1NT_P21	4923	2079	11.9846	Singlet	0.321538	17	17	NT	HPCs
AGATGTACAATGTTGCATCATTCC_1_1_1_1_1	1NT_P21	2251	832	7.95202	Singlet	0.0123077	3	3	NT	T_cells
AGATGTACAATGTTGCCGGATTGC_1_1_1_1_1	1NT_P21	2247	866	7.52114	Singlet	0.0492308	12	12	NT	T_cells
AGATGTACAATGTTGCTCCGTCTA_1_1_1_1_1	1NT_P21	4924	1770	10.9464	Singlet	0.244615	12	12	NT	T_cells
AGATGTACACAAGCTAGCCACATA_1_1_1_1_1	1NT_P21	2511	919	9.35882	Singlet	0.0261538	3	3	NT	T_cells
AGATGTACACACGACCCCGAAGTA_1_1_1_1_1	1NT_P21	5168	1806	8.57198	Singlet	0.38	7	7	NT	T_cells
AGATGTACACACGACCGCCAAGAC_1_1_1_1_1	1NT_P21	5043	1440	7.81281	Singlet	0.284615	5	5	NT	Myeloid_cells
AGATGTACACAGATTCAAGACGGA_1_1_1_1_1	1NT_P21	2124	808	6.54426	Singlet	0.0169231	12	12	NT	T_cells
AGATGTACACAGCAGACCGAAGTA_1_1_1_1_1	1NT_P21	2092	768	16.348	Singlet	0.0876923	5	5	NT	Myeloid_cells
AGATGTACACATTGGCAAGACGGA_1_1_1_1_1	1NT_P21	2383	986	8.39278	Singlet	0.0907692	12	12	NT	T_cells
AGATGTACACGTATCATATCAGCA_1_1_1_1_1	1NT_P21	2714	1054	15.6964	Singlet	0.0984615	8	8	NT	NK_cells
AGATGTACACTATGCAGTGTTCTA_1_1_1_1_1	1NT_P21	2710	809	13.6162	Singlet	0.226154	6	6	NT	B_cells
AGATGTACAGATCGCAGGTGCGAA_1_1_1_1_1	1NT_P21	6016	2063	7.72939	Singlet	0.312308	17	17	NT	HPCs
AGATGTACAGATGTACCTGTAGCC_1_1_1_1_1	1NT_P21	2309	830	15.5479	Singlet	0.00461538	19	19	NT	T_cells
AGATGTACAGTACAAGCATACCAA_1_1_1_1_1	1NT_P21	4710	1474	9.10828	Singlet	0.258462	18	18	NT	Myeloid_cells
AGATGTACAGTGGTCAACCACTGT_1_1_1_1_1	1NT_P21	8879	2286	8.32301	Singlet	0.358462	5	5	NT	Myeloid_cells
AGATGTACATTGAGGAAAACATCG_1_1_1_1_1	1NT_P21	2684	1045	9.01639	Singlet	0.0969231	12	12	NT	T_cells
AGATGTACCAAGACTAGGTGCGAA_1_1_1_1_1	1NT_P21	4802	1445	11.1828	Singlet	0.273846	12	12	NT	T_cells
AGATGTACCAAGGAGCACAGATTC_1_1_1_1_1	1NT_P21	2371	710	14.0869	Singlet	0.00461538	3	3	NT	T_cells
AGATGTACCACCTTACCGCATACA_1_1_1_1_1	1NT_P21	4942	1456	10.0971	Singlet	0.204615	2	2	NT	Myeloid_cells
AGATGTACCACTTCGATCCGTCTA_1_1_1_1_1	1NT_P21	4907	1456	7.51987	Singlet	0.284615	5	5	NT	Myeloid_cells
AGATGTACCCATCCTCGAGTTAGC_1_1_1_1_1	1NT_P21	4184	1759	15.87	Singlet	0.313846	17	17	NT	HPCs
AGATGTACCCGAAGTACCGTGAGA_1_1_1_1_1	1NT_P21	14512	3226	8.73071	Singlet	0.349231	7	7	NT	T_cells
AGATGTACCGAACTTAACGTATCA_1_1_1_1_1	1NT_P21	2479	870	8.99556	Singlet	0.0323077	3	3	NT	T_cells
AGATGTACCGACTGGAATCCTGTA_1_1_1_1_1	1NT_P21	15312	1690	2.63192	Singlet	0.22	6	6	NT	B_cells
AGATGTACCTAAGGTCCCATCCTC_1_1_1_1_1	1NT_P21	4116	1222	8.13897	Singlet	0.192308	0	0	NT	Myeloid_cells
AGATGTACCTCAATGAACATTGGC_1_1_1_1_1	1NT_P21	2506	827	18.5555	Singlet	0.00923077	8	8	NT	NK_cells
AGATGTACCTGAGCCATTCACGCA_1_1_1_1_1	1NT_P21	3560	1104	9.18539	Singlet	0.103077	3	3	NT	T_cells
AGATGTACGACAGTGCAACAACCA_1_1_1_1_1	1NT_P21	2445	932	5.88957	Singlet	0.0553846	3	3	NT	T_cells
AGATGTACGACAGTGCGATAGACA_1_1_1_1_1	1NT_P21	5436	1513	9.16115	Singlet	0.223077	2	2	NT	Myeloid_cells
AGATGTACGAGCTGAAGCTCGGTA_1_1_1_1_1	1NT_P21	2207	739	7.20435	Singlet	0.135385	21	21	NT	MAST
AGATGTACGCTCGGTACCAGTTCA_1_1_1_1_1	1NT_P21	4809	1422	11.4993	Singlet	0.292308	5	5	NT	Myeloid_cells
AGATGTACGGAGAACAAGATCGCA_1_1_1_1_1	1NT_P21	3967	1062	14.2929	Singlet	0.0846154	18	18	NT	Myeloid_cells
AGATGTACGGAGAACAGGAGAACA_1_1_1_1_1	1NT_P21	3398	1105	9.12301	Singlet	0.216923	15	15	NT	Mesenchymal_cells
AGATGTACGTACGCAAACACGACC_1_1_1_1_1	1NT_P21	3754	1293	8.23122	Singlet	0.226154	5	5	NT	Myeloid_cells
AGATGTACGTACGCAACTGTAGCC_1_1_1_1_1	1NT_P21	2112	722	6.67614	Singlet	0.0123077	3	3	NT	T_cells
AGATGTACGTACGCAATGGTGGTA_1_1_1_1_1	1NT_P21	4933	1477	5.33144	Singlet	0.293846	5	5	NT	Myeloid_cells
AGATGTACGTGTTCTAGAACAGGC_1_1_1_1_1	1NT_P21	2515	962	7.03777	Singlet	0.106154	0	0	NT	Myeloid_cells
AGATGTACTAGGATGAGTACGCAA_1_1_1_1_1	1NT_P21	3259	1031	9.38938	Singlet	0.158462	2	2	NT	Myeloid_cells
AGATGTACTGGCTTCAGCTAACGA_1_1_1_1_1	1NT_P21	2424	1026	10.7261	Singlet	0.0815385	12	12	NT	T_cells
AGATGTACTGGTGGTAGACAGTGC_1_1_1_1_1	1NT_P21	4086	1670	12.8977	Singlet	0.32	17	17	NT	HPCs
AGCACCTCAACGCTTACATCAAGT_1_1_1_1_1	1NT_P21	3462	1177	11.4674	Singlet	0.261538	5	5	NT	Myeloid_cells
AGCACCTCAATCCGTCTCCGTCTA_1_1_1_1_1	1NT_P21	3004	972	7.62317	Singlet	0.0676923	12	12	NT	T_cells
AGCACCTCAATGTTGCACAGATTC_1_1_1_1_1	1NT_P21	12252	2604	8.21907	Singlet	0.349231	14	14	NT	Myeloid_cells
AGCACCTCAATGTTGCAGCAGGAA_1_1_1_1_1	1NT_P21	4951	1318	9.89699	Singlet	0.127692	4	4	NT	Myeloid_cells
AGCACCTCACACAGAAAGCCATGC_1_1_1_1_1	1NT_P21	10826	3161	13.0334	Singlet	0.318462	17	17	NT	HPCs
AGCACCTCACACGACCAGTCACTA_1_1_1_1_1	1NT_P21	3241	1230	9.90435	Singlet	0.144615	8	8	NT	NK_cells
AGCACCTCACATTGGCGCCACATA_1_1_1_1_1	1NT_P21	2613	734	10.907	Singlet	0.0215385	3	3	NT	T_cells
AGCACCTCACCTCCAACTGTAGCC_1_1_1_1_1	1NT_P21	2115	945	5.95745	Singlet	0.183077	16	16	NT	Myeloid_cells
AGCACCTCACGTATCACCTCTATC_1_1_1_1_1	1NT_P21	2488	913	4.74277	Singlet	0.0323077	3	3	NT	T_cells
AGCACCTCACTATGCAAGCACCTC_1_1_1_1_1	1NT_P21	2196	918	5.87432	Singlet	0.170769	16	16	NT	Myeloid_cells
AGCACCTCAGAGTCAACCTCCTGA_1_1_1_1_1	1NT_P21	4249	1314	10.8967	Singlet	0.263077	5	5	NT	Myeloid_cells
AGCACCTCAGATCGCAAGATCGCA_1_1_1_1_1	1NT_P21	5569	1888	8.79871	Singlet	0.383077	23	23	NT	Endothelial
AGCACCTCAGATCGCACATACCAA_1_1_1_1_1	1NT_P21	4277	1597	16.6238	Singlet	0.336923	17	17	NT	HPCs
AGCACCTCAGATCGCAGTCGTAGA_1_1_1_1_1	1NT_P21	2772	1006	10.7864	Singlet	0.0646154	8	8	NT	NK_cells
AGCACCTCAGATGTACATCCTGTA_1_1_1_1_1	1NT_P21	2352	1217	7.9932	Singlet	0.349231	17	17	NT	HPCs
AGCACCTCAGCCATGCAGCAGGAA_1_1_1_1_1	1NT_P21	2942	886	15.2957	Singlet	0.0107692	3	3	NT	T_cells
AGCACCTCAGGCTAACCCATCCTC_1_1_1_1_1	1NT_P21	2146	802	9.78565	Singlet	0.0107692	3	3	NT	T_cells
AGCACCTCAGTCACTAAGCCATGC_1_1_1_1_1	1NT_P21	2373	760	8.55457	Singlet	0.0123077	3	3	NT	T_cells
AGCACCTCAGTGGTCAGAACAGGC_1_1_1_1_1	1NT_P21	3030	1048	8.91089	Singlet	0.164615	20	20	NT	Myeloid_cells
AGCACCTCAGTGGTCAGGTGCGAA_1_1_1_1_1	1NT_P21	6162	1635	8.7147	Singlet	0.296923	5	5	NT	Myeloid_cells
AGCACCTCATCCTGTAGGTGCGAA_1_1_1_1_1	1NT_P21	5774	1444	8.13994	Singlet	0.190769	0	0	NT	Myeloid_cells
AGCACCTCATGCCTAAAGCCATGC_1_1_1_1_1	1NT_P21	2245	888	8.64143	Singlet	0.0246154	12	12	NT	T_cells
AGCACCTCATGCCTAAATTGAGGA_1_1_1_1_1	1NT_P21	2898	1084	12.1118	Singlet	0.101538	8	8	NT	NK_cells
AGCACCTCATTGAGGACAACCACA_1_1_1_1_1	1NT_P21	2101	877	12.4227	Singlet	0.0676923	8	8	NT	NK_cells
AGCACCTCATTGGCTCTCCGTCTA_1_1_1_1_1	1NT_P21	2223	716	6.74764	Singlet	0.00461538	3	3	NT	T_cells
AGCACCTCCAACCACAAGCCATGC_1_1_1_1_1	1NT_P21	2366	984	15.9763	Singlet	0.266154	15	15	NT	Mesenchymal_cells
AGCACCTCCAAGGAGCATCCTGTA_1_1_1_1_1	1NT_P21	4748	1579	17.2704	Singlet	0.355385	11	11	NT	Endothelial
AGCACCTCCAAGGAGCCCGACAAC_1_1_1_1_1	1NT_P21	3433	1184	15.7297	Singlet	0.233846	0	0	NT	Myeloid_cells
AGCACCTCCACCTTACCAAGACTA_1_1_1_1_1	1NT_P21	2981	1043	11.7746	Singlet	0.230769	5	5	NT	Myeloid_cells
AGCACCTCCAGCGTTACCATCCTC_1_1_1_1_1	1NT_P21	4398	1352	7.18508	Singlet	0.246154	2	2	NT	Myeloid_cells
AGCACCTCCAGCGTTACGAACTTA_1_1_1_1_1	1NT_P21	26334	1533	2.11134	Singlet	0.212308	6	6	NT	B_cells
AGCACCTCCATACCAAAACGCTTA_1_1_1_1_1	1NT_P21	5039	1843	13.4352	Singlet	0.349231	17	17	NT	HPCs
AGCACCTCCATACCAAATCCTGTA_1_1_1_1_1	1NT_P21	4848	1416	8.66337	Singlet	0.218462	0	0	NT	Myeloid_cells
AGCACCTCCATACCAACATACCAA_1_1_1_1_1	1NT_P21	11311	859	2.11299	Singlet	0.187692	6	6	NT	B_cells
AGCACCTCCCGAAGTAGATGAATC_1_1_1_1_1	1NT_P21	4466	1413	7.47873	Singlet	0.189231	21	21	NT	MAST
AGCACCTCCCGTGAGAATAGCGAC_1_1_1_1_1	1NT_P21	2658	988	10.5342	Singlet	0.0861538	3	3	NT	T_cells
AGCACCTCCGCATACAAAGGACAC_1_1_1_1_1	1NT_P21	2701	962	10.5887	Singlet	0.0384615	8	8	NT	NK_cells
AGCACCTCCGCTGATCAATCCGTC_1_1_1_1_1	1NT_P21	2875	1039	5.28696	Singlet	0.116923	19	19	NT	T_cells
AGCACCTCCGCTGATCACATTGGC_1_1_1_1_1	1NT_P21	2141	783	7.8468	Singlet	0.00307692	3	3	NT	T_cells
AGCACCTCCGGATTGCCAACCACA_1_1_1_1_1	1NT_P21	3829	1125	13.006	Singlet	0.175385	13	13	NT	B_cells
AGCACCTCCTAAGGTCAACGTGAT_1_1_1_1_1	1NT_P21	2314	894	6.87122	Singlet	0.0261538	3	3	NT	T_cells
AGCACCTCCTAAGGTCAGATCGCA_1_1_1_1_1	1NT_P21	4317	1259	11.6979	Singlet	0.221538	2	2	NT	Myeloid_cells
AGCACCTCCTGGCATAAGTACAAG_1_1_1_1_1	1NT_P21	3718	1494	16.2453	Singlet	0.304615	17	17	NT	HPCs
AGCACCTCGAATCTGAGGAGAACA_1_1_1_1_1	1NT_P21	12506	2117	4.50184	Singlet	0.364615	6	6	NT	B_cells
AGCACCTCGACAGTGCCAGCGTTA_1_1_1_1_1	1NT_P21	8069	2029	8.6256	Singlet	0.293846	4	4	NT	Myeloid_cells
AGCACCTCGACTAGTAGTCGTAGA_1_1_1_1_1	1NT_P21	4162	1463	7.92888	Singlet	0.352308	11	11	NT	Endothelial
AGCACCTCGAGTTAGCACCTCCAA_1_1_1_1_1	1NT_P21	2796	1025	17.9542	Singlet	0.26	15	15	NT	Mesenchymal_cells
AGCACCTCGATGAATCCCTCTATC_1_1_1_1_1	1NT_P21	6846	2226	11.2913	Singlet	0.313846	10	10	NT	Malignant_cells
AGCACCTCGATGAATCCGGATTGC_1_1_1_1_1	1NT_P21	2722	1188	12.601	Singlet	0.343077	1	1	NT	Malignant_cells
AGCACCTCGATGAATCGATGAATC_1_1_1_1_1	1NT_P21	2414	1098	12.3032	Singlet	0.333846	17	17	NT	HPCs
AGCACCTCGCCAAGACAAGACGGA_1_1_1_1_1	1NT_P21	3011	1054	10.9266	Singlet	0.196923	5	5	NT	Myeloid_cells
AGCACCTCTCCGTCTACGCTGATC_1_1_1_1_1	1NT_P21	3132	1165	13.0907	Singlet	0.163077	12	12	NT	T_cells
AGCACCTCTCTTCACAACAAGCTA_1_1_1_1_1	1NT_P21	2238	843	7.41734	Singlet	0.0230769	12	12	NT	T_cells
AGCACCTCTGGAACAACAGCGTTA_1_1_1_1_1	1NT_P21	4217	1352	9.43799	Singlet	0.235385	19	19	NT	T_cells
AGCACCTCTGGTGGTAGAGTTAGC_1_1_1_1_1	1NT_P21	3016	1058	9.38329	Singlet	0.103077	8	8	NT	NK_cells
AGCAGGAAAACAACCAAAGGACAC_1_1_1_1_1	1NT_P21	4702	1297	8.0604	Singlet	0.170769	0	0	NT	Myeloid_cells
AGCAGGAAAACCGAGACGAACTTA_1_1_1_1_1	1NT_P21	17474	1141	2.1346	Singlet	0.198462	6	6	NT	B_cells
AGCAGGAAAACTCACCGCTAACGA_1_1_1_1_1	1NT_P21	2444	774	9.57447	Singlet	0.0815385	13	13	NT	B_cells
AGCAGGAAAAGACGGACGCTGATC_1_1_1_1_1	1NT_P21	4367	1417	16.7392	Singlet	0.275385	15	15	NT	Mesenchymal_cells
AGCAGGAAAAGAGATCACACAGAA_1_1_1_1_1	1NT_P21	3865	1076	13.7646	Singlet	0.152308	2	2	NT	Myeloid_cells
AGCAGGAAAAGAGATCAGCCATGC_1_1_1_1_1	1NT_P21	4519	1464	12.2151	Singlet	0.238462	0	0	NT	Myeloid_cells
AGCAGGAAAAGGACACTCTTCACA_1_1_1_1_1	1NT_P21	2220	996	6.93694	Singlet	0.0692308	12	12	NT	T_cells
AGCAGGAAAATCCGTCGATGAATC_1_1_1_1_1	1NT_P21	6104	1647	10.96	Singlet	0.261538	0	0	NT	Myeloid_cells
AGCAGGAAAATCCGTCGTACGCAA_1_1_1_1_1	1NT_P21	2263	640	8.66107	Singlet	0.0230769	3	3	NT	T_cells
AGCAGGAAAATGTTGCAACAACCA_1_1_1_1_1	1NT_P21	2283	860	7.92816	Singlet	0.0184615	3	3	NT	T_cells
AGCAGGAAAATGTTGCCATACCAA_1_1_1_1_1	1NT_P21	2506	779	11.7318	Singlet	0.08	13	13	NT	B_cells
AGCAGGAAACAAGCTACAAGACTA_1_1_1_1_1	1NT_P21	3656	1204	10.7768	Singlet	0.209231	13	13	NT	B_cells
AGCAGGAAACAAGCTACTGGCATA_1_1_1_1_1	1NT_P21	2424	594	10.231	Singlet	0.210769	6	6	NT	B_cells
AGCAGGAAACACGACCACAAGCTA_1_1_1_1_1	1NT_P21	2642	1152	12.6798	Singlet	0.149231	8	8	NT	NK_cells
AGCAGGAAACAGCAGAAAGACGGA_1_1_1_1_1	1NT_P21	4697	1445	12.6464	Singlet	0.235385	0	0	NT	Myeloid_cells
AGCAGGAAACATTGGCCATACCAA_1_1_1_1_1	1NT_P21	3012	1014	10.2922	Singlet	0.0661538	21	21	NT	MAST
AGCAGGAAACCACTGTAGATCGCA_1_1_1_1_1	1NT_P21	5869	1569	12.9664	Singlet	0.224615	0	0	NT	Myeloid_cells
AGCAGGAAACCTCCAAGATAGACA_1_1_1_1_1	1NT_P21	2366	993	7.73457	Singlet	0.0923077	8	8	NT	NK_cells
AGCAGGAAACCTCCAAGTCGTAGA_1_1_1_1_1	1NT_P21	5431	1899	16.7004	Singlet	0.333846	17	17	NT	HPCs
AGCAGGAAACCTCCAATGGTGGTA_1_1_1_1_1	1NT_P21	3070	1170	11.9544	Singlet	0.190769	3	3	NT	T_cells
AGCAGGAAACGTATCAATAGCGAC_1_1_1_1_1	1NT_P21	2366	902	7.22739	Singlet	0.02	3	3	NT	T_cells
AGCAGGAAACGTATCACAATGGAA_1_1_1_1_1	1NT_P21	2467	940	6.9315	Singlet	0.0369231	12	12	NT	T_cells
AGCAGGAAACGTATCACACTTCGA_1_1_1_1_1	1NT_P21	8795	2633	13.5418	Singlet	0.312308	17	17	NT	HPCs
AGCAGGAAACGTATCATGGTGGTA_1_1_1_1_1	1NT_P21	2168	753	7.93358	Singlet	0.00461538	3	3	NT	T_cells
AGCAGGAAACTATGCAACGCTCGA_1_1_1_1_1	1NT_P21	3009	483	6.28116	Singlet	0.167692	6	6	NT	B_cells
AGCAGGAAAGATCGCACTGAGCCA_1_1_1_1_1	1NT_P21	2568	1047	6.19159	Singlet	0.190769	16	16	NT	Myeloid_cells
AGCAGGAAAGCACCTCACCACTGT_1_1_1_1_1	1NT_P21	3780	1556	11.7196	Singlet	0.326154	17	17	NT	HPCs
AGCAGGAAAGGCTAACAACGTGAT_1_1_1_1_1	1NT_P21	2060	996	9.32039	Singlet	0.276923	11	11	NT	Endothelial
AGCAGGAAAGGCTAACATTGGCTC_1_1_1_1_1	1NT_P21	6229	1744	5.42623	Singlet	0.267692	5	5	NT	Myeloid_cells
AGCAGGAAAGTCACTACTGTAGCC_1_1_1_1_1	1NT_P21	2419	880	8.35056	Singlet	0.0907692	13	13	NT	B_cells
AGCAGGAAATAGCGACGGTGCGAA_1_1_1_1_1	1NT_P21	4274	1209	7.58072	Singlet	0.172308	19	19	NT	T_cells
AGCAGGAAATCCTGTATGAAGAGA_1_1_1_1_1	1NT_P21	4049	519	4.42084	Singlet	0.164615	6	6	NT	B_cells
AGCAGGAAATCCTGTATTCACGCA_1_1_1_1_1	1NT_P21	8108	2097	7.35076	Singlet	0.247692	4	4	NT	Myeloid_cells
AGCAGGAAATTGGCTCTGGCTTCA_1_1_1_1_1	1NT_P21	2382	957	6.5911	Singlet	0.0569231	3	3	NT	T_cells
AGCAGGAAATTGGCTCTGGTGGTA_1_1_1_1_1	1NT_P21	11748	3072	18.8458	Singlet	0.333846	17	17	NT	HPCs
AGCAGGAACAATGGAAAGTACAAG_1_1_1_1_1	1NT_P21	3408	897	15.581	Singlet	0.124615	5	5	NT	Myeloid_cells
AGCAGGAACAATGGAACAACCACA_1_1_1_1_1	1NT_P21	4643	1505	9.1751	Singlet	0.247692	2	2	NT	Myeloid_cells
AGCAGGAACAATGGAAGACTAGTA_1_1_1_1_1	1NT_P21	7196	2416	15.0917	Singlet	0.327692	17	17	NT	HPCs
AGCAGGAACACCTTACCTGAGCCA_1_1_1_1_1	1NT_P21	2780	739	6.83453	Singlet	0.0261538	3	3	NT	T_cells
AGCAGGAACAGCGTTAACACAGAA_1_1_1_1_1	1NT_P21	3449	1001	11.3366	Singlet	0.172308	13	13	NT	B_cells
AGCAGGAACATACCAAAGCACCTC_1_1_1_1_1	1NT_P21	3102	1203	12.0567	Singlet	0.136923	8	8	NT	NK_cells
AGCAGGAACATACCAACACCTTAC_1_1_1_1_1	1NT_P21	3427	1097	6.88649	Singlet	0.127692	9	9	NT	Endothelial
AGCAGGAACATACCAAGAGTTAGC_1_1_1_1_1	1NT_P21	3420	1412	5.49708	Singlet	0.361538	23	23	NT	Endothelial
AGCAGGAACATCAAGTAACCGAGA_1_1_1_1_1	1NT_P21	3736	1335	12.7141	Singlet	0.278462	15	15	NT	Mesenchymal_cells
AGCAGGAACCATCCTCGCTCGGTA_1_1_1_1_1	1NT_P21	2428	1007	13.9209	Singlet	0.161538	27	27	NT	Myeloid_cells
AGCAGGAACCTAATCCAGTCACTA_1_1_1_1_1	1NT_P21	2489	804	12.6959	Singlet	0.00923077	3	3	NT	T_cells
AGCAGGAACCTAATCCCCGTGAGA_1_1_1_1_1	1NT_P21	3268	1022	16.3403	Singlet	0.187692	14	14	NT	Myeloid_cells
AGCAGGAACCTCCTGACCGAAGTA_1_1_1_1_1	1NT_P21	9633	2363	12.5818	Singlet	0.316923	4	4	NT	Myeloid_cells
AGCAGGAACCTCTATCAACAACCA_1_1_1_1_1	1NT_P21	2792	1167	11.7479	Singlet	0.118462	12	12	NT	T_cells
AGCAGGAACGACACACACAAGCTA_1_1_1_1_1	1NT_P21	5151	1554	7.7849	Singlet	0.263077	16	16	NT	Myeloid_cells
AGCAGGAACGACACACAGATCGCA_1_1_1_1_1	1NT_P21	5033	1537	19.0741	Singlet	0.250769	7	7	NT	T_cells
AGCAGGAACGCTGATCTAGGATGA_1_1_1_1_1	1NT_P21	4532	1544	7.96558	Singlet	0.190769	12	12	NT	T_cells
AGCAGGAACGGATTGCCGACACAC_1_1_1_1_1	1NT_P21	8308	2628	19.7882	Singlet	0.338462	17	17	NT	HPCs
AGCAGGAACTGGCATACCATCCTC_1_1_1_1_1	1NT_P21	2515	916	18.2903	Singlet	0.0307692	1	1	NT	Malignant_cells
AGCAGGAACTGGCATACCTAATCC_1_1_1_1_1	1NT_P21	7406	764	2.45747	Singlet	0.209231	6	6	NT	B_cells
AGCAGGAACTGTAGCCAGATCGCA_1_1_1_1_1	1NT_P21	2719	1043	4.70761	Singlet	0.253846	16	16	NT	Myeloid_cells
AGCAGGAAGAATCTGAAGCAGGAA_1_1_1_1_1	1NT_P21	2439	1059	4.59205	Singlet	0.156923	16	16	NT	Myeloid_cells
AGCAGGAAGACTAGTAACCACTGT_1_1_1_1_1	1NT_P21	5995	1491	8.29024	Singlet	0.141538	2	2	NT	Myeloid_cells
AGCAGGAAGAGTTAGCGACTAGTA_1_1_1_1_1	1NT_P21	3389	776	8.82266	Singlet	0.221538	6	6	NT	B_cells
AGCAGGAAGAGTTAGCGCTAACGA_1_1_1_1_1	1NT_P21	4396	1509	18.0164	Singlet	0.329231	17	17	NT	HPCs
AGCAGGAAGATGAATCCGACACAC_1_1_1_1_1	1NT_P21	4451	1459	9.81802	Singlet	0.152308	12	12	NT	T_cells
AGCAGGAAGCCAAGACTCCGTCTA_1_1_1_1_1	1NT_P21	2649	648	5.92676	Singlet	0.0676923	6	6	NT	B_cells
AGCAGGAAGCCACATATCTTCACA_1_1_1_1_1	1NT_P21	2107	969	4.74608	Singlet	0.103077	8	8	NT	NK_cells
AGCAGGAAGCTAACGAAAGACGGA_1_1_1_1_1	1NT_P21	4615	1384	4.42037	Singlet	0.221538	0	0	NT	Myeloid_cells
AGCAGGAAGCTAACGAAGATGTAC_1_1_1_1_1	1NT_P21	2371	691	12.9059	Singlet	0.06	13	13	NT	B_cells
AGCAGGAAGCTCGGTATATCAGCA_1_1_1_1_1	1NT_P21	2224	821	11.3759	Singlet	0.00307692	3	3	NT	T_cells
AGCAGGAAGGAGAACAACTATGCA_1_1_1_1_1	1NT_P21	2151	801	14.04	Singlet	0.103077	13	13	NT	B_cells
AGCAGGAAGGAGAACAGCTAACGA_1_1_1_1_1	1NT_P21	3244	904	6.7201	Singlet	0.1	13	13	NT	B_cells
AGCAGGAAGTACGCAAAGGCTAAC_1_1_1_1_1	1NT_P21	3424	1015	8.73248	Singlet	0.123077	13	13	NT	B_cells
AGCAGGAAGTACGCAAGTACGCAA_1_1_1_1_1	1NT_P21	4689	1440	5.92877	Singlet	0.303077	11	11	NT	Endothelial
AGCAGGAATCCGTCTAAGTCACTA_1_1_1_1_1	1NT_P21	2044	739	8.2681	Singlet	0.00615385	3	3	NT	T_cells
AGCAGGAATCCGTCTATGGCTTCA_1_1_1_1_1	1NT_P21	13682	3498	12.8271	Singlet	0.341538	17	17	NT	HPCs
AGCAGGAATGGAACAAGTGTTCTA_1_1_1_1_1	1NT_P21	2104	866	9.60076	Singlet	0.0861538	12	12	NT	T_cells
AGCAGGAATGGCTTCACTGTAGCC_1_1_1_1_1	1NT_P21	4213	630	5.05578	Singlet	0.209231	6	6	NT	B_cells
AGCAGGAATGGTGGTAGAGCTGAA_1_1_1_1_1	1NT_P21	5691	1640	12.3353	Singlet	0.247692	0	0	NT	Myeloid_cells
AGCCATGCAAACATCGCAAGACTA_1_1_1_1_1	1NT_P21	3443	1247	6.82544	Singlet	0.301538	11	11	NT	Endothelial
AGCCATGCAACCGAGACAAGACTA_1_1_1_1_1	1NT_P21	4404	1234	10.6494	Singlet	0.195385	0	0	NT	Myeloid_cells
AGCCATGCAACGCTTATCTTCACA_1_1_1_1_1	1NT_P21	2256	839	14.672	Singlet	0.103077	2	2	NT	Myeloid_cells
AGCCATGCAAGACGGATGGCTTCA_1_1_1_1_1	1NT_P21	14702	2792	6.65896	Singlet	0.289231	4	4	NT	Myeloid_cells
AGCCATGCAAGGTACATATCAGCA_1_1_1_1_1	1NT_P21	2740	1115	9.92701	Singlet	0.16	19	19	NT	T_cells
AGCCATGCAATCCGTCAAGAGATC_1_1_1_1_1	1NT_P21	2626	1062	11.9573	Singlet	0.123077	8	8	NT	NK_cells
AGCCATGCACAGCAGACCTCTATC_1_1_1_1_1	1NT_P21	6844	2480	10.9731	Singlet	0.321538	17	17	NT	HPCs
AGCCATGCACATTGGCAGTCACTA_1_1_1_1_1	1NT_P21	3555	1396	9.22644	Singlet	0.273846	0	0	NT	Myeloid_cells
AGCCATGCACATTGGCCACCTTAC_1_1_1_1_1	1NT_P21	2337	953	9.7561	Singlet	0.0769231	12	12	NT	T_cells
AGCCATGCACATTGGCCCGAAGTA_1_1_1_1_1	1NT_P21	3087	1263	4.40557	Singlet	0.204615	16	16	NT	Myeloid_cells
AGCCATGCACCACTGTTAGGATGA_1_1_1_1_1	1NT_P21	3559	1320	14.4985	Singlet	0.306154	15	15	NT	Mesenchymal_cells
AGCCATGCACGTATCACCTCCTGA_1_1_1_1_1	1NT_P21	3381	1484	11.4759	Singlet	0.307692	10	10	NT	Malignant_cells
AGCCATGCAGAGTCAAAGATGTAC_1_1_1_1_1	1NT_P21	3289	1129	15.4758	Singlet	0.172308	15	15	NT	Mesenchymal_cells
AGCCATGCAGAGTCAAGTGTTCTA_1_1_1_1_1	1NT_P21	3006	960	12.0758	Singlet	0.1	2	2	NT	Myeloid_cells
AGCCATGCAGAGTCAATTCACGCA_1_1_1_1_1	1NT_P21	3250	1029	13.8462	Singlet	0.175385	3	3	NT	T_cells
AGCCATGCAGATCGCAAGGCTAAC_1_1_1_1_1	1NT_P21	5276	1387	8.16907	Singlet	0.129231	4	4	NT	Myeloid_cells
AGCCATGCAGATGTACCCGACAAC_1_1_1_1_1	1NT_P21	2520	1096	3.45238	Singlet	0.170769	16	16	NT	Myeloid_cells
AGCCATGCAGTACAAGAGCACCTC_1_1_1_1_1	1NT_P21	2141	986	8.22046	Singlet	0.0784615	12	12	NT	T_cells
AGCCATGCAGTACAAGTGGTGGTA_1_1_1_1_1	1NT_P21	2134	748	12.2774	Singlet	0.0738462	13	13	NT	B_cells
AGCCATGCAGTCACTAAACCGAGA_1_1_1_1_1	1NT_P21	10148	3010	14.2393	Singlet	0.323077	17	17	NT	HPCs
AGCCATGCAGTCACTACACTTCGA_1_1_1_1_1	1NT_P21	3117	1005	17.581	Singlet	0.133846	2	2	NT	Myeloid_cells
AGCCATGCAGTCACTAGAACAGGC_1_1_1_1_1	1NT_P21	2055	759	11.2409	Singlet	0.0107692	3	3	NT	T_cells
AGCCATGCATAGCGACCCGTGAGA_1_1_1_1_1	1NT_P21	2510	965	11.8327	Singlet	0.110769	5	5	NT	Myeloid_cells
AGCCATGCATTGGCTCGCCACATA_1_1_1_1_1	1NT_P21	3546	1033	10.0395	Singlet	0.0892308	13	13	NT	B_cells
AGCCATGCCAACCACAACAAGCTA_1_1_1_1_1	1NT_P21	2016	750	9.22619	Singlet	0.00615385	3	3	NT	T_cells
AGCCATGCCAAGACTAGGAGAACA_1_1_1_1_1	1NT_P21	3405	1440	15.3304	Singlet	0.266154	9	9	NT	Endothelial
AGCCATGCCAAGGAGCATCATTCC_1_1_1_1_1	1NT_P21	2955	1048	4.50085	Singlet	0.256923	16	16	NT	Myeloid_cells
AGCCATGCCAAGGAGCCTCAATGA_1_1_1_1_1	1NT_P21	3794	1623	15.9989	Singlet	0.318462	17	17	NT	HPCs
AGCCATGCCAATGGAAAGCAGGAA_1_1_1_1_1	1NT_P21	10597	2664	7.24733	Singlet	0.335385	4	4	NT	Myeloid_cells
AGCCATGCCACTTCGAACGCTCGA_1_1_1_1_1	1NT_P21	3362	1320	5.97858	Singlet	0.335385	11	11	NT	Endothelial
AGCCATGCCATACCAAACACAGAA_1_1_1_1_1	1NT_P21	3075	1102	7.05691	Singlet	0.22	5	5	NT	Myeloid_cells
AGCCATGCCCGACAACCGACTGGA_1_1_1_1_1	1NT_P21	2038	1028	7.8999	Singlet	0.330769	17	17	NT	HPCs
AGCCATGCCCTAATCCGAGCTGAA_1_1_1_1_1	1NT_P21	4917	1537	9.1926	Singlet	0.303077	5	5	NT	Myeloid_cells
AGCCATGCCCTCCTGAACAAGCTA_1_1_1_1_1	1NT_P21	5347	1478	13.1102	Singlet	0.233846	2	2	NT	Myeloid_cells
AGCCATGCCCTCTATCGCTAACGA_1_1_1_1_1	1NT_P21	7227	1826	8.5651	Singlet	0.212308	0	0	NT	Myeloid_cells
AGCCATGCCGAACTTAACAGCAGA_1_1_1_1_1	1NT_P21	7433	2022	10.7359	Singlet	0.296923	4	4	NT	Myeloid_cells
AGCCATGCCGAACTTATTCACGCA_1_1_1_1_1	1NT_P21	8187	795	3.38341	Singlet	0.176923	6	6	NT	B_cells
AGCCATGCCGACTGGAAAGAGATC_1_1_1_1_1	1NT_P21	2545	817	6.64047	Singlet	0.110769	21	21	NT	MAST
AGCCATGCCGACTGGACCGACAAC_1_1_1_1_1	1NT_P21	2474	1032	12.0049	Singlet	0.0815385	12	12	NT	T_cells
AGCCATGCCGGATTGCCAGATCTG_1_1_1_1_1	1NT_P21	2040	634	9.60784	Singlet	0.0169231	3	3	NT	T_cells
AGCCATGCCTGAGCCACCTCTATC_1_1_1_1_1	1NT_P21	5761	2200	10.1718	Singlet	0.341538	17	17	NT	HPCs
AGCCATGCCTGAGCCAGACAGTGC_1_1_1_1_1	1NT_P21	3126	1201	13.1798	Singlet	0.153846	8	8	NT	NK_cells
AGCCATGCCTGGCATAGTACGCAA_1_1_1_1_1	1NT_P21	3207	957	11.2878	Singlet	0.181538	14	14	NT	Myeloid_cells
AGCCATGCCTGGCATATCCGTCTA_1_1_1_1_1	1NT_P21	3569	1469	13.169	Singlet	0.36	17	17	NT	HPCs
AGCCATGCGAACAGGCACACAGAA_1_1_1_1_1	1NT_P21	2482	1258	9.3473	Singlet	0.310769	17	17	NT	HPCs
AGCCATGCGAACAGGCTCCGTCTA_1_1_1_1_1	1NT_P21	2027	671	5.87074	Singlet	0.00461538	3	3	NT	T_cells
AGCCATGCGAGCTGAAAACGTGAT_1_1_1_1_1	1NT_P21	6212	879	6.76111	Singlet	0.224615	6	6	NT	B_cells
AGCCATGCGAGTTAGCACTATGCA_1_1_1_1_1	1NT_P21	2654	878	7.27204	Singlet	0.0276923	3	3	NT	T_cells
AGCCATGCGCCAAGACGCCAAGAC_1_1_1_1_1	1NT_P21	2271	931	9.15896	Singlet	0.238462	5	5	NT	Myeloid_cells
AGCCATGCGCTCGGTAAAGGTACA_1_1_1_1_1	1NT_P21	2417	812	11.3777	Singlet	0.00923077	3	3	NT	T_cells
AGCCATGCGTCTGTCAATTGAGGA_1_1_1_1_1	1NT_P21	2325	822	10.3226	Singlet	0.00461538	3	3	NT	T_cells
AGCCATGCGTGTTCTAACACGACC_1_1_1_1_1	1NT_P21	3399	998	8.3554	Singlet	0.0569231	3	3	NT	T_cells
AGCCATGCTAGGATGACTGAGCCA_1_1_1_1_1	1NT_P21	2712	1063	7.22714	Singlet	0.0676923	12	12	NT	T_cells
AGCCATGCTGGCTTCAAGAGTCAA_1_1_1_1_1	1NT_P21	2323	675	12.5269	Singlet	0.0723077	13	13	NT	B_cells
AGCCATGCTGGCTTCACTGAGCCA_1_1_1_1_1	1NT_P21	2181	830	10.4998	Singlet	0.00923077	3	3	NT	T_cells
AGCCATGCTGGTGGTAAACAACCA_1_1_1_1_1	1NT_P21	3653	1059	9.66329	Singlet	0.109231	13	13	NT	B_cells
AGGCTAACAACTCACCTATCAGCA_1_1_1_1_1	1NT_P21	2491	754	9.67483	Singlet	0.0153846	3	3	NT	T_cells
AGGCTAACAAGGACACAACAACCA_1_1_1_1_1	1NT_P21	8625	2324	17.7739	Singlet	0.361538	17	17	NT	HPCs
AGGCTAACAAGGACACATAGCGAC_1_1_1_1_1	1NT_P21	4980	639	4.01606	Singlet	0.201538	6	6	NT	B_cells
AGGCTAACAAGGACACCGGATTGC_1_1_1_1_1	1NT_P21	2072	835	5.98456	Singlet	0.0723077	16	16	NT	Myeloid_cells
AGGCTAACAAGGACACGTCTGTCA_1_1_1_1_1	1NT_P21	3127	1031	12.3121	Singlet	0.104615	3	3	NT	T_cells
AGGCTAACAAGGACACTGAAGAGA_1_1_1_1_1	1NT_P21	3819	1574	15.5538	Singlet	0.332308	17	17	NT	HPCs
AGGCTAACACACAGAAAGTCACTA_1_1_1_1_1	1NT_P21	10982	2479	9.04207	Singlet	0.34	4	4	NT	Myeloid_cells
AGGCTAACACCTCCAAACAAGCTA_1_1_1_1_1	1NT_P21	2864	1154	10.9288	Singlet	0.135385	11	11	NT	Endothelial
AGGCTAACACCTCCAAACAGATTC_1_1_1_1_1	1NT_P21	4529	1388	12.2102	Singlet	0.278462	13	13	NT	B_cells
AGGCTAACACCTCCAAACGCTCGA_1_1_1_1_1	1NT_P21	2789	865	15.3101	Singlet	0.0784615	4	4	NT	Myeloid_cells
AGGCTAACACGCTCGATCCGTCTA_1_1_1_1_1	1NT_P21	5684	1623	8.69106	Singlet	0.223077	4	4	NT	Myeloid_cells
AGGCTAACACGTATCACGCATACA_1_1_1_1_1	1NT_P21	2388	846	15.1591	Singlet	0.00923077	3	3	NT	T_cells
AGGCTAACAGATCGCACTGGCATA_1_1_1_1_1	1NT_P21	2203	826	9.39628	Singlet	0.00923077	3	3	NT	T_cells
AGGCTAACAGATGTACCGAACTTA_1_1_1_1_1	1NT_P21	3953	1493	6.04604	Singlet	0.369231	11	11	NT	Endothelial
AGGCTAACAGCACCTCAAGGTACA_1_1_1_1_1	1NT_P21	9216	2683	19.5312	Singlet	0.341538	17	17	NT	HPCs
AGGCTAACAGCAGGAAGTCTGTCA_1_1_1_1_1	1NT_P21	2408	795	11.2542	Singlet	0.104615	13	13	NT	B_cells
AGGCTAACAGCCATGCAACGCTTA_1_1_1_1_1	1NT_P21	2721	1086	10.3271	Singlet	0.115385	8	8	NT	NK_cells
AGGCTAACAGCCATGCACATTGGC_1_1_1_1_1	1NT_P21	3450	1143	7.76812	Singlet	0.207692	13	13	NT	B_cells
AGGCTAACAGCCATGCACGCTCGA_1_1_1_1_1	1NT_P21	2541	875	8.93349	Singlet	0.213846	5	5	NT	Myeloid_cells
AGGCTAACAGTGGTCAGTCGTAGA_1_1_1_1_1	1NT_P21	7185	2481	14.3076	Singlet	0.315385	17	17	NT	HPCs
AGGCTAACATAGCGACACCTCCAA_1_1_1_1_1	1NT_P21	3453	1195	8.42745	Singlet	0.150769	11	11	NT	Endothelial
AGGCTAACATCCTGTACATACCAA_1_1_1_1_1	1NT_P21	2649	957	9.70177	Singlet	0.0953846	13	13	NT	B_cells
AGGCTAACATTGGCTCGCGAGTAA_1_1_1_1_1	1NT_P21	3092	960	9.31436	Singlet	0.0430769	3	3	NT	T_cells
AGGCTAACCAAGGAGCCTGGCATA_1_1_1_1_1	1NT_P21	2634	1116	8.16249	Singlet	0.336923	23	23	NT	Endothelial
AGGCTAACCAGCGTTACACCTTAC_1_1_1_1_1	1NT_P21	13528	1280	4.0139	Singlet	0.184615	6	6	NT	B_cells
AGGCTAACCATACCAACAACCACA_1_1_1_1_1	1NT_P21	2457	863	6.43061	Singlet	0.0246154	3	3	NT	T_cells
AGGCTAACCATCAAGTACATTGGC_1_1_1_1_1	1NT_P21	3523	1205	4.28612	Singlet	0.266154	5	5	NT	Myeloid_cells
AGGCTAACCCATCCTCGGAGAACA_1_1_1_1_1	1NT_P21	9858	2951	11.5541	Singlet	0.321538	17	17	NT	HPCs
AGGCTAACCCGTGAGACAATGGAA_1_1_1_1_1	1NT_P21	4770	1244	12.0755	Singlet	0.213846	14	14	NT	Myeloid_cells
AGGCTAACCCTAATCCCCAGTTCA_1_1_1_1_1	1NT_P21	2808	893	12.5356	Singlet	0.116923	0	0	NT	Myeloid_cells
AGGCTAACCGAACTTAACAGCAGA_1_1_1_1_1	1NT_P21	2280	690	8.99123	Singlet	0.0246154	3	3	NT	T_cells
AGGCTAACCGACTGGACGACTGGA_1_1_1_1_1	1NT_P21	3568	1188	9.8935	Singlet	0.106154	12	12	NT	T_cells
AGGCTAACCTAAGGTCAGGCTAAC_1_1_1_1_1	1NT_P21	2558	904	7.93589	Singlet	0.0523077	13	13	NT	B_cells
AGGCTAACCTAAGGTCGCTAACGA_1_1_1_1_1	1NT_P21	10136	1286	2.34807	Singlet	0.244615	6	6	NT	B_cells
AGGCTAACCTAAGGTCTTCACGCA_1_1_1_1_1	1NT_P21	6417	1959	8.6489	Singlet	0.296923	7	7	NT	T_cells
AGGCTAACCTCAATGAATAGCGAC_1_1_1_1_1	1NT_P21	4109	1672	11.9981	Singlet	0.350769	17	17	NT	HPCs
AGGCTAACCTCAATGACCTCCTGA_1_1_1_1_1	1NT_P21	2660	826	10.2632	Singlet	0.0784615	13	13	NT	B_cells
AGGCTAACCTCAATGACTGTAGCC_1_1_1_1_1	1NT_P21	2097	951	5.67477	Singlet	0.1	12	12	NT	T_cells
AGGCTAACGAATCTGAACCTCCAA_1_1_1_1_1	1NT_P21	3785	1231	3.38177	Singlet	0.184615	0	0	NT	Myeloid_cells
AGGCTAACGACAGTGCCATCAAGT_1_1_1_1_1	1NT_P21	2105	740	8.31354	Singlet	0.0738462	5	5	NT	Myeloid_cells
AGGCTAACGATAGACAGAGTTAGC_1_1_1_1_1	1NT_P21	2397	845	9.13642	Singlet	0.0169231	3	3	NT	T_cells
AGGCTAACGATGAATCCTAAGGTC_1_1_1_1_1	1NT_P21	5729	1737	10.9094	Singlet	0.298462	5	5	NT	Myeloid_cells
AGGCTAACGCGAGTAAAGTACAAG_1_1_1_1_1	1NT_P21	2650	672	8.45283	Singlet	0.0230769	3	3	NT	T_cells
AGGCTAACGCTCGGTAAACGTGAT_1_1_1_1_1	1NT_P21	3309	1144	5.01662	Singlet	0.26	5	5	NT	Myeloid_cells
AGGCTAACGCTCGGTAAGTACAAG_1_1_1_1_1	1NT_P21	2905	1173	6.71256	Singlet	0.273846	11	11	NT	Endothelial
AGGCTAACGCTCGGTACGGATTGC_1_1_1_1_1	1NT_P21	5065	1592	5.50839	Singlet	0.344615	11	11	NT	Endothelial
AGGCTAACGGAGAACACGACTGGA_1_1_1_1_1	1NT_P21	2493	859	8.82471	Singlet	0.0107692	16	16	NT	Myeloid_cells
AGGCTAACTATCAGCAACGCTCGA_1_1_1_1_1	1NT_P21	5567	538	1.92204	Singlet	0.184615	6	6	NT	B_cells
AGGCTAACTATCAGCACCAGTTCA_1_1_1_1_1	1NT_P21	3179	1340	7.39226	Singlet	0.321538	11	11	NT	Endothelial
AGGCTAACTCCGTCTAACGCTCGA_1_1_1_1_1	1NT_P21	4153	425	1.97448	Singlet	0.18	6	6	NT	B_cells
AGGCTAACTCTTCACAAAACATCG_1_1_1_1_1	1NT_P21	6309	1597	11.016	Singlet	0.329231	13	13	NT	B_cells
AGGCTAACTGGTGGTACAGATCTG_1_1_1_1_1	1NT_P21	2739	977	11.0624	Singlet	0.0630769	3	3	NT	T_cells
AGGCTAACTTCACGCAACAGCAGA_1_1_1_1_1	1NT_P21	2563	712	6.90597	Singlet	0.02	3	3	NT	T_cells
AGTACAAGAAACATCGATGCCTAA_1_1_1_1_1	1NT_P21	2019	622	10.2031	Singlet	0.0430769	13	13	NT	B_cells
AGTACAAGAAACATCGCAATGGAA_1_1_1_1_1	1NT_P21	5890	1741	16.1969	Singlet	0.295385	15	15	NT	Mesenchymal_cells
AGTACAAGAACAACCAAACAACCA_1_1_1_1_1	1NT_P21	3265	401	1.99081	Singlet	0.183077	6	6	NT	B_cells
AGTACAAGAACAACCAGACTAGTA_1_1_1_1_1	1NT_P21	5653	1544	12.8604	Singlet	0.18	2	2	NT	Myeloid_cells
AGTACAAGAACCGAGAACATTGGC_1_1_1_1_1	1NT_P21	4862	1792	15.1789	Singlet	0.349231	17	17	NT	HPCs
AGTACAAGAACGCTTAAAGACGGA_1_1_1_1_1	1NT_P21	4505	486	2.21976	Singlet	0.196923	6	6	NT	B_cells
AGTACAAGAACGCTTAAAGGTACA_1_1_1_1_1	1NT_P21	6828	2115	8.94845	Singlet	0.358462	1	1	NT	Malignant_cells
AGTACAAGAACGCTTAACAGCAGA_1_1_1_1_1	1NT_P21	3478	1210	15.7274	Singlet	0.221538	0	0	NT	Myeloid_cells
AGTACAAGAACGCTTACCATCCTC_1_1_1_1_1	1NT_P21	2552	817	9.6395	Singlet	0.0107692	3	3	NT	T_cells
AGTACAAGAACTCACCCATACCAA_1_1_1_1_1	1NT_P21	2688	927	7.29167	Singlet	0.0169231	3	3	NT	T_cells
AGTACAAGAAGACGGATGGAACAA_1_1_1_1_1	1NT_P21	4324	1170	9.22757	Singlet	0.0938462	3	3	NT	T_cells
AGTACAAGAATCCGTCCAGATCTG_1_1_1_1_1	1NT_P21	2986	1111	6.1286	Singlet	0.181538	3	3	NT	T_cells
AGTACAAGACACAGAAAGATGTAC_1_1_1_1_1	1NT_P21	4082	1564	6.6634	Singlet	0.232308	8	8	NT	NK_cells
AGTACAAGACCTCCAAATCCTGTA_1_1_1_1_1	1NT_P21	2066	837	6.77638	Singlet	0.0307692	3	3	NT	T_cells
AGTACAAGACGCTCGAAAGGACAC_1_1_1_1_1	1NT_P21	2895	1143	15.1986	Singlet	0.292308	15	15	NT	Mesenchymal_cells
AGTACAAGACGCTCGAATGCCTAA_1_1_1_1_1	1NT_P21	8010	2381	13.4457	Singlet	0.32	1	1	NT	Malignant_cells
AGTACAAGACGTATCAGAACAGGC_1_1_1_1_1	1NT_P21	2028	707	14.0039	Singlet	0.0569231	13	13	NT	B_cells
AGTACAAGACGTATCATGAAGAGA_1_1_1_1_1	1NT_P21	4016	1386	14.243	Singlet	0.258462	15	15	NT	Mesenchymal_cells
AGTACAAGAGAGTCAAGACAGTGC_1_1_1_1_1	1NT_P21	5157	1305	18.3634	Singlet	0.189231	2	2	NT	Myeloid_cells
AGTACAAGAGATGTACACATTGGC_1_1_1_1_1	1NT_P21	4140	1372	10	Singlet	0.161538	2	2	NT	Myeloid_cells
AGTACAAGAGATGTACGTCGTAGA_1_1_1_1_1	1NT_P21	2162	634	6.42923	Singlet	0.0153846	3	3	NT	T_cells
AGTACAAGAGATGTACTATCAGCA_1_1_1_1_1	1NT_P21	2018	787	6.19425	Singlet	0.0276923	12	12	NT	T_cells
AGTACAAGAGTCACTACTGTAGCC_1_1_1_1_1	1NT_P21	2467	1006	8.02594	Singlet	0.115385	12	12	NT	T_cells
AGTACAAGAGTGGTCAATAGCGAC_1_1_1_1_1	1NT_P21	2756	971	9.94194	Singlet	0.0538462	8	8	NT	NK_cells
AGTACAAGATCATTCCCGACTGGA_1_1_1_1_1	1NT_P21	2341	982	4.95515	Singlet	0.207692	16	16	NT	Myeloid_cells
AGTACAAGATTGAGGAGTCTGTCA_1_1_1_1_1	1NT_P21	2697	717	18.6133	Singlet	0.0569231	13	13	NT	B_cells
AGTACAAGATTGGCTCGTGTTCTA_1_1_1_1_1	1NT_P21	2558	911	11.4934	Singlet	0.0461538	3	3	NT	T_cells
AGTACAAGCAAGACTAACAGCAGA_1_1_1_1_1	1NT_P21	2062	624	10.9602	Singlet	0.04	13	13	NT	B_cells
AGTACAAGCAAGACTAATTGGCTC_1_1_1_1_1	1NT_P21	4219	1210	10.429	Singlet	0.0953846	4	4	NT	Myeloid_cells
AGTACAAGCACCTTACCTAAGGTC_1_1_1_1_1	1NT_P21	5767	654	1.95942	Singlet	0.207692	6	6	NT	B_cells
AGTACAAGCAGATCTGAACCGAGA_1_1_1_1_1	1NT_P21	5531	1906	12.2943	Singlet	0.344615	7	7	NT	T_cells
AGTACAAGCAGCGTTACAATGGAA_1_1_1_1_1	1NT_P21	11606	1089	1.01672	Singlet	0.221538	6	6	NT	B_cells
AGTACAAGCATACCAACGCTGATC_1_1_1_1_1	1NT_P21	3732	1299	11.254	Singlet	0.163077	12	12	NT	T_cells
AGTACAAGCCATCCTCGTACGCAA_1_1_1_1_1	1NT_P21	7722	2514	15.1127	Singlet	0.301538	17	17	NT	HPCs
AGTACAAGCCATCCTCTGGCTTCA_1_1_1_1_1	1NT_P21	3398	1018	13.3608	Singlet	0.176923	14	14	NT	Myeloid_cells
AGTACAAGCCGAAGTAATCATTCC_1_1_1_1_1	1NT_P21	2083	787	6.04897	Singlet	0.0169231	3	3	NT	T_cells
AGTACAAGCCGACAACCGAACTTA_1_1_1_1_1	1NT_P21	4645	1462	8.50377	Singlet	0.266154	5	5	NT	Myeloid_cells
AGTACAAGCCGTGAGAAGAGTCAA_1_1_1_1_1	1NT_P21	2387	762	11.8978	Singlet	0.0938462	13	13	NT	B_cells
AGTACAAGCCTCCTGAACAGCAGA_1_1_1_1_1	1NT_P21	3103	911	3.02933	Singlet	0.127692	2	2	NT	Myeloid_cells
AGTACAAGCCTCCTGATGGAACAA_1_1_1_1_1	1NT_P21	3050	1059	12.2295	Singlet	0.209231	5	5	NT	Myeloid_cells
AGTACAAGCCTCTATCCTGAGCCA_1_1_1_1_1	1NT_P21	2994	1370	14.2285	Singlet	0.312308	17	17	NT	HPCs
AGTACAAGCGACTGGAGTCTGTCA_1_1_1_1_1	1NT_P21	2953	1273	13.5117	Singlet	0.286154	17	17	NT	HPCs
AGTACAAGCGCATACAATAGCGAC_1_1_1_1_1	1NT_P21	2932	1378	5.04775	Singlet	0.361538	23	23	NT	Endothelial
AGTACAAGCGCATACAGCGAGTAA_1_1_1_1_1	1NT_P21	3635	1343	10.3439	Singlet	0.301538	11	11	NT	Endothelial
AGTACAAGCGCTGATCAAGGTACA_1_1_1_1_1	1NT_P21	2038	792	7.45829	Singlet	0.0123077	3	3	NT	T_cells
AGTACAAGCGGATTGCCGCATACA_1_1_1_1_1	1NT_P21	7811	1950	6.65728	Singlet	0.250769	5	5	NT	Myeloid_cells
AGTACAAGCTAAGGTCAATGTTGC_1_1_1_1_1	1NT_P21	2088	734	12.069	Singlet	0.00307692	3	3	NT	T_cells
AGTACAAGCTCAATGAGATGAATC_1_1_1_1_1	1NT_P21	2069	775	9.8115	Singlet	0.0123077	3	3	NT	T_cells
AGTACAAGCTCAATGATCCGTCTA_1_1_1_1_1	1NT_P21	2998	1306	6.97131	Singlet	0.161538	12	12	NT	T_cells
AGTACAAGCTGAGCCACCAGTTCA_1_1_1_1_1	1NT_P21	2078	933	8.42156	Singlet	0.0892308	16	16	NT	Myeloid_cells
AGTACAAGCTGGCATAACCACTGT_1_1_1_1_1	1NT_P21	2251	612	7.7299	Singlet	0.02	3	3	NT	T_cells
AGTACAAGCTGGCATACCATCCTC_1_1_1_1_1	1NT_P21	2212	962	4.83725	Singlet	0.0784615	8	8	NT	NK_cells
AGTACAAGGAACAGGCCATACCAA_1_1_1_1_1	1NT_P21	7524	1669	9.26369	Singlet	0.241538	4	4	NT	Myeloid_cells
AGTACAAGGACTAGTACACTTCGA_1_1_1_1_1	1NT_P21	2875	1221	17.8087	Singlet	0.312308	17	17	NT	HPCs
AGTACAAGGAGCTGAAATTGAGGA_1_1_1_1_1	1NT_P21	4115	1486	12.6853	Singlet	0.353846	15	15	NT	Mesenchymal_cells
AGTACAAGGAGCTGAATCTTCACA_1_1_1_1_1	1NT_P21	3194	1135	8.79775	Singlet	0.150769	8	8	NT	NK_cells
AGTACAAGGAGTTAGCCATACCAA_1_1_1_1_1	1NT_P21	2314	926	10.5445	Singlet	0.0492308	8	8	NT	NK_cells
AGTACAAGGCCAAGACCCTAATCC_1_1_1_1_1	1NT_P21	3524	1298	7.66175	Singlet	0.332308	20	20	NT	Myeloid_cells
AGTACAAGGCCACATAAGGCTAAC_1_1_1_1_1	1NT_P21	3857	995	6.04096	Singlet	0.266154	6	6	NT	B_cells
AGTACAAGGCCACATACGACACAC_1_1_1_1_1	1NT_P21	3499	1448	18.6339	Singlet	0.355385	17	17	NT	HPCs
AGTACAAGGCGAGTAAAACGTGAT_1_1_1_1_1	1NT_P21	3533	1069	9.36881	Singlet	0.106154	13	13	NT	B_cells
AGTACAAGGCGAGTAATCTTCACA_1_1_1_1_1	1NT_P21	2045	775	12.0782	Singlet	0.00153846	3	3	NT	T_cells
AGTACAAGGCGAGTAATGGCTTCA_1_1_1_1_1	1NT_P21	2435	998	9.65092	Singlet	0.183077	15	15	NT	Mesenchymal_cells
AGTACAAGGCTAACGAATCATTCC_1_1_1_1_1	1NT_P21	2589	898	15.1796	Singlet	0.0184615	3	3	NT	T_cells
AGTACAAGGGTGCGAAACGTATCA_1_1_1_1_1	1NT_P21	2977	923	10.6819	Singlet	0.0169231	12	12	NT	T_cells
AGTACAAGGTACGCAACCGACAAC_1_1_1_1_1	1NT_P21	16651	3619	14.9961	Singlet	0.327692	17	17	NT	HPCs
AGTACAAGGTCGTAGAAACTCACC_1_1_1_1_1	1NT_P21	4099	983	9.85606	Singlet	0.109231	13	13	NT	B_cells
AGTACAAGGTGTTCTAGTACGCAA_1_1_1_1_1	1NT_P21	2469	880	15.0263	Singlet	0.107692	2	2	NT	Myeloid_cells
AGTACAAGTCTTCACAACACGACC_1_1_1_1_1	1NT_P21	3731	1098	8.7108	Singlet	0.184615	14	14	NT	Myeloid_cells
AGTACAAGTGGCTTCAAATGTTGC_1_1_1_1_1	1NT_P21	5004	2013	15.5076	Singlet	0.336923	23	23	NT	Endothelial
AGTACAAGTGGTGGTACAGCGTTA_1_1_1_1_1	1NT_P21	4249	1534	4.21276	Singlet	0.243077	7	7	NT	T_cells
AGTACAAGTTCACGCACTGTAGCC_1_1_1_1_1	1NT_P21	5494	2095	10.5024	Singlet	0.316923	17	17	NT	HPCs
AGTACAAGTTCACGCAGTGTTCTA_1_1_1_1_1	1NT_P21	2431	849	10.2016	Singlet	0.0107692	3	3	NT	T_cells
AGTCACTAAAACATCGGTCGTAGA_1_1_1_1_1	1NT_P21	5430	1967	4.06998	Singlet	0.344615	7	7	NT	T_cells
AGTCACTAAACCGAGAGTACGCAA_1_1_1_1_1	1NT_P21	2178	700	9.13682	Singlet	0.00615385	3	3	NT	T_cells
AGTCACTAAACGTGATAACTCACC_1_1_1_1_1	1NT_P21	6391	1794	7.21327	Singlet	0.32	20	20	NT	Myeloid_cells
AGTCACTAAATGTTGCCTGAGCCA_1_1_1_1_1	1NT_P21	2292	800	6.89354	Singlet	0.00769231	19	19	NT	T_cells
AGTCACTAACAGATTCAACGTGAT_1_1_1_1_1	1NT_P21	4835	1512	8.70734	Singlet	0.255385	12	12	NT	T_cells
AGTCACTAACAGCAGACTGAGCCA_1_1_1_1_1	1NT_P21	2073	568	0.916546	Singlet	0.209231	28	28	NT	Malignant_cells
AGTCACTAACTATGCAACAAGCTA_1_1_1_1_1	1NT_P21	2355	899	7.13376	Singlet	0.150769	13	13	NT	B_cells
AGTCACTAAGATGTACAAGAGATC_1_1_1_1_1	1NT_P21	9102	1338	5.25159	Singlet	0.24	6	6	NT	B_cells
AGTCACTAAGCAGGAAGACTAGTA_1_1_1_1_1	1NT_P21	6237	1457	7.71204	Singlet	0.143077	0	0	NT	Myeloid_cells
AGTCACTAAGCCATGCCGACTGGA_1_1_1_1_1	1NT_P21	2441	890	12.5358	Singlet	0.02	3	3	NT	T_cells
AGTCACTAAGGCTAACAAACATCG_1_1_1_1_1	1NT_P21	2699	1110	17.525	Singlet	0.323077	17	17	NT	HPCs
AGTCACTAAGTACAAGAGCACCTC_1_1_1_1_1	1NT_P21	2202	863	12.7611	Singlet	0.02	12	12	NT	T_cells
AGTCACTAATCATTCCACCTCCAA_1_1_1_1_1	1NT_P21	6435	1666	7.22611	Singlet	0.250769	2	2	NT	Myeloid_cells
AGTCACTAATCCTGTAAATGTTGC_1_1_1_1_1	1NT_P21	17674	1418	2.36506	Singlet	0.207692	6	6	NT	B_cells
AGTCACTAATGCCTAAGCGAGTAA_1_1_1_1_1	1NT_P21	6301	1872	5.8086	Singlet	0.329231	0	0	NT	Myeloid_cells
AGTCACTAATTGGCTCCCGTGAGA_1_1_1_1_1	1NT_P21	3006	1232	3.79242	Singlet	0.290769	11	11	NT	Endothelial
AGTCACTAATTGGCTCCGCTGATC_1_1_1_1_1	1NT_P21	2086	773	10.1151	Singlet	0.00615385	8	8	NT	NK_cells
AGTCACTACAGCGTTAACGCTCGA_1_1_1_1_1	1NT_P21	5795	1215	1.89819	Singlet	0.258462	6	6	NT	B_cells
AGTCACTACAGCGTTAAGTGGTCA_1_1_1_1_1	1NT_P21	2516	832	6.75676	Singlet	0.0261538	3	3	NT	T_cells
AGTCACTACATACCAAAACGTGAT_1_1_1_1_1	1NT_P21	3921	1232	7.37057	Singlet	0.147692	2	2	NT	Myeloid_cells
AGTCACTACATCAAGTCGCTGATC_1_1_1_1_1	1NT_P21	2451	1072	9.30233	Singlet	0.0984615	12	12	NT	T_cells
AGTCACTACCATCCTCATAGCGAC_1_1_1_1_1	1NT_P21	4750	1371	7.81053	Singlet	0.209231	3	3	NT	T_cells
AGTCACTACCGTGAGAGAATCTGA_1_1_1_1_1	1NT_P21	2013	933	9.33929	Singlet	0.0430769	12	12	NT	T_cells
AGTCACTACCTCCTGAACAGATTC_1_1_1_1_1	1NT_P21	12781	833	2.28464	Singlet	0.189231	6	6	NT	B_cells
AGTCACTACCTCCTGATATCAGCA_1_1_1_1_1	1NT_P21	2470	857	9.02834	Singlet	0.0138462	3	3	NT	T_cells
AGTCACTACCTCTATCTCTTCACA_1_1_1_1_1	1NT_P21	2584	919	8.20433	Singlet	0.0323077	3	3	NT	T_cells
AGTCACTACTCAATGAAACCGAGA_1_1_1_1_1	1NT_P21	3414	855	5.88752	Singlet	0.0384615	3	3	NT	T_cells
AGTCACTACTGGCATAGACTAGTA_1_1_1_1_1	1NT_P21	5761	1497	8.54018	Singlet	0.167692	2	2	NT	Myeloid_cells
AGTCACTAGAACAGGCGCCACATA_1_1_1_1_1	1NT_P21	7110	1767	8.50914	Singlet	0.255385	2	2	NT	Myeloid_cells
AGTCACTAGAATCTGAGATGAATC_1_1_1_1_1	1NT_P21	2424	942	13.2013	Singlet	0.14	2	2	NT	Myeloid_cells
AGTCACTAGACAGTGCACATTGGC_1_1_1_1_1	1NT_P21	2540	1056	13.189	Singlet	0.178462	11	11	NT	Endothelial
AGTCACTAGACAGTGCATTGGCTC_1_1_1_1_1	1NT_P21	3218	1283	7.08515	Singlet	0.189231	8	8	NT	NK_cells
AGTCACTAGACAGTGCGGTGCGAA_1_1_1_1_1	1NT_P21	2072	847	5.16409	Singlet	0.0215385	3	3	NT	T_cells
AGTCACTAGACTAGTAAACGTGAT_1_1_1_1_1	1NT_P21	2107	911	11.3431	Singlet	0.0646154	8	8	NT	NK_cells
AGTCACTAGATAGACAGCCACATA_1_1_1_1_1	1NT_P21	3716	1201	9.12271	Singlet	0.149231	5	5	NT	Myeloid_cells
AGTCACTAGCTCGGTAATCCTGTA_1_1_1_1_1	1NT_P21	3961	1372	9.06337	Singlet	0.16	12	12	NT	T_cells
AGTCACTATGGAACAACGGATTGC_1_1_1_1_1	1NT_P21	2338	795	7.69889	Singlet	0.00923077	3	3	NT	T_cells
AGTCACTATGGTGGTAACATTGGC_1_1_1_1_1	1NT_P21	2144	806	7.18284	Singlet	0.0107692	3	3	NT	T_cells
AGTGGTCAAACAACCACCGAAGTA_1_1_1_1_1	1NT_P21	2238	874	6.12154	Singlet	0.0261538	19	19	NT	T_cells
AGTGGTCAAACGCTTAAAGGTACA_1_1_1_1_1	1NT_P21	2681	795	8.24319	Singlet	0.0230769	19	19	NT	T_cells
AGTGGTCAAAGACGGAACCTCCAA_1_1_1_1_1	1NT_P21	2164	940	6.51571	Singlet	0.0707692	3	3	NT	T_cells
AGTGGTCAAAGGACACGTGTTCTA_1_1_1_1_1	1NT_P21	5349	1960	18.0408	Singlet	0.349231	17	17	NT	HPCs
AGTGGTCAAAGGTACAATCCTGTA_1_1_1_1_1	1NT_P21	2082	921	9.75024	Singlet	0.215385	11	11	NT	Endothelial
AGTGGTCAAATCCGTCATTGAGGA_1_1_1_1_1	1NT_P21	3383	1005	8.51315	Singlet	0.0523077	3	3	NT	T_cells
AGTGGTCAACACAGAACGGATTGC_1_1_1_1_1	1NT_P21	2253	987	12.9605	Singlet	0.276923	15	15	NT	Mesenchymal_cells
AGTGGTCAACTATGCAGACAGTGC_1_1_1_1_1	1NT_P21	3269	1114	8.99358	Singlet	0.175385	13	13	NT	B_cells
AGTGGTCAAGAGTCAAAACGTGAT_1_1_1_1_1	1NT_P21	3354	1481	15.3548	Singlet	0.307692	17	17	NT	HPCs
AGTGGTCAAGAGTCAAACCACTGT_1_1_1_1_1	1NT_P21	2275	817	9.84615	Singlet	0.00923077	3	3	NT	T_cells
AGTGGTCAAGATGTACCCATCCTC_1_1_1_1_1	1NT_P21	3082	1084	13.8871	Singlet	0.158462	0	0	NT	Myeloid_cells
AGTGGTCAAGATGTACTCTTCACA_1_1_1_1_1	1NT_P21	4644	1340	12.1016	Singlet	0.221538	0	0	NT	Myeloid_cells
AGTGGTCAAGGCTAACAGTACAAG_1_1_1_1_1	1NT_P21	5104	1419	9.75705	Singlet	0.223077	12	12	NT	T_cells
AGTGGTCAAGGCTAACCTGAGCCA_1_1_1_1_1	1NT_P21	4938	1360	11.3609	Singlet	0.14	2	2	NT	Myeloid_cells
AGTGGTCAAGGCTAACGGTGCGAA_1_1_1_1_1	1NT_P21	3144	1195	10.1781	Singlet	0.14	8	8	NT	NK_cells
AGTGGTCAATCCTGTAACTATGCA_1_1_1_1_1	1NT_P21	3888	1208	11.7284	Singlet	0.253846	5	5	NT	Myeloid_cells
AGTGGTCAATCCTGTAAGCAGGAA_1_1_1_1_1	1NT_P21	2198	800	15.4686	Singlet	0.00461538	12	12	NT	T_cells
AGTGGTCAATTGAGGAAAGGTACA_1_1_1_1_1	1NT_P21	4688	1537	8.36177	Singlet	0.287692	4	4	NT	Myeloid_cells
AGTGGTCAATTGAGGAGTACGCAA_1_1_1_1_1	1NT_P21	10809	2752	9.95467	Singlet	0.370769	4	4	NT	Myeloid_cells
AGTGGTCACATACCAACAAGGAGC_1_1_1_1_1	1NT_P21	4142	1111	9.5606	Singlet	0.152308	13	13	NT	B_cells
AGTGGTCACATCAAGTTCCGTCTA_1_1_1_1_1	1NT_P21	2797	1087	8.79514	Singlet	0.0938462	12	12	NT	T_cells
AGTGGTCACCATCCTCCATACCAA_1_1_1_1_1	1NT_P21	4026	1319	5.63835	Singlet	0.226154	3	3	NT	T_cells
AGTGGTCACCGACAACGGTGCGAA_1_1_1_1_1	1NT_P21	2211	844	9.09091	Singlet	0.0169231	3	3	NT	T_cells
AGTGGTCACCGTGAGAAATCCGTC_1_1_1_1_1	1NT_P21	2409	1156	10.4608	Singlet	0.36	17	17	NT	HPCs
AGTGGTCACCGTGAGAGAGCTGAA_1_1_1_1_1	1NT_P21	3325	1077	17.6241	Singlet	0.0892308	8	8	NT	NK_cells
AGTGGTCACCTCTATCGAATCTGA_1_1_1_1_1	1NT_P21	3690	1327	7.26287	Singlet	0.266154	5	5	NT	Myeloid_cells
AGTGGTCACGAACTTACATACCAA_1_1_1_1_1	1NT_P21	8245	2657	13.8629	Singlet	0.315385	17	17	NT	HPCs
AGTGGTCACGAACTTACCTCTATC_1_1_1_1_1	1NT_P21	4561	1280	9.09888	Singlet	0.186154	2	2	NT	Myeloid_cells
AGTGGTCACTAAGGTCAACGTGAT_1_1_1_1_1	1NT_P21	2206	929	8.11423	Singlet	0.0461538	12	12	NT	T_cells
AGTGGTCACTCAATGAAAGGTACA_1_1_1_1_1	1NT_P21	3679	1367	8.58929	Singlet	0.201538	12	12	NT	T_cells
AGTGGTCACTGAGCCACCATCCTC_1_1_1_1_1	1NT_P21	4246	1481	5.935	Singlet	0.286154	4	4	NT	Myeloid_cells
AGTGGTCAGAACAGGCGGAGAACA_1_1_1_1_1	1NT_P21	2347	911	9.24585	Singlet	0.0415385	19	19	NT	T_cells
AGTGGTCAGACTAGTAAAGAGATC_1_1_1_1_1	1NT_P21	2493	969	9.22583	Singlet	0.06	3	3	NT	T_cells
AGTGGTCAGATAGACACACTTCGA_1_1_1_1_1	1NT_P21	2285	624	4.3326	Singlet	0.02	19	19	NT	T_cells
AGTGGTCAGCTAACGAGTCGTAGA_1_1_1_1_1	1NT_P21	6034	1694	8.84985	Singlet	0.233846	0	0	NT	Myeloid_cells
AGTGGTCAGTACGCAAAGCCATGC_1_1_1_1_1	1NT_P21	2585	673	11.8762	Singlet	0.0230769	3	3	NT	T_cells
AGTGGTCAGTCGTAGAAGTCACTA_1_1_1_1_1	1NT_P21	3887	1121	7.71803	Singlet	0.133846	13	13	NT	B_cells
AGTGGTCAGTCTGTCAGAACAGGC_1_1_1_1_1	1NT_P21	2264	693	10.6007	Singlet	0.0184615	3	3	NT	T_cells
AGTGGTCATAGGATGAACACGACC_1_1_1_1_1	1NT_P21	5252	1995	16.0701	Singlet	0.323077	17	17	NT	HPCs
AGTGGTCATATCAGCACCTCCTGA_1_1_1_1_1	1NT_P21	3970	1151	13.8791	Singlet	0.136923	2	2	NT	Myeloid_cells
AGTGGTCATCTTCACAACAGCAGA_1_1_1_1_1	1NT_P21	4816	1498	10.1952	Singlet	0.295385	0	0	NT	Myeloid_cells
AGTGGTCATCTTCACAATCATTCC_1_1_1_1_1	1NT_P21	3188	1224	6.4931	Singlet	0.215385	8	8	NT	NK_cells
AGTGGTCATGAAGAGAAGCACCTC_1_1_1_1_1	1NT_P21	4973	1874	7.46029	Singlet	0.381538	7	7	NT	T_cells
AGTGGTCATGAAGAGATCTTCACA_1_1_1_1_1	1NT_P21	5659	1434	9.4363	Singlet	0.158462	2	2	NT	Myeloid_cells
AGTGGTCATGGAACAAAACGTGAT_1_1_1_1_1	1NT_P21	2428	885	7.53707	Singlet	0.0184615	3	3	NT	T_cells
AGTGGTCATGGAACAACATCAAGT_1_1_1_1_1	1NT_P21	2853	1270	10.2699	Singlet	0.32	15	15	NT	Mesenchymal_cells
AGTGGTCATGGAACAACTCAATGA_1_1_1_1_1	1NT_P21	2219	658	10.5002	Singlet	0.0523077	13	13	NT	B_cells
AGTGGTCATGGAACAATCCGTCTA_1_1_1_1_1	1NT_P21	2561	951	7.45802	Singlet	0.0384615	12	12	NT	T_cells
AGTGGTCATGGCTTCAAGTGGTCA_1_1_1_1_1	1NT_P21	2480	960	11.0484	Singlet	0.0769231	21	21	NT	MAST
AGTGGTCATGGCTTCACCTCTATC_1_1_1_1_1	1NT_P21	5036	1747	5.32168	Singlet	0.376923	11	11	NT	Endothelial
ATAGCGACAAACATCGAACGTGAT_1_1_1_1_1	1NT_P21	2833	1037	6.28309	Singlet	0.235385	5	5	NT	Myeloid_cells
ATAGCGACAACCGAGACTGGCATA_1_1_1_1_1	1NT_P21	2987	1010	12.9896	Singlet	0.106154	4	4	NT	Myeloid_cells
ATAGCGACAACGCTTACCATCCTC_1_1_1_1_1	1NT_P21	2420	928	8.1405	Singlet	0.0476923	12	12	NT	T_cells
ATAGCGACAAGAGATCTGGAACAA_1_1_1_1_1	1NT_P21	4156	1719	12.9692	Singlet	0.364615	17	17	NT	HPCs
ATAGCGACAATCCGTCACAGATTC_1_1_1_1_1	1NT_P21	2310	913	5.45455	Singlet	0.0492308	3	3	NT	T_cells
ATAGCGACACAAGCTATCTTCACA_1_1_1_1_1	1NT_P21	2560	852	11.9141	Singlet	0.0753846	13	13	NT	B_cells
ATAGCGACACACAGAAAACGCTTA_1_1_1_1_1	1NT_P21	3213	1088	11.7958	Singlet	0.0815385	12	12	NT	T_cells
ATAGCGACACAGCAGACACTTCGA_1_1_1_1_1	1NT_P21	2143	862	4.24638	Singlet	0.0276923	12	12	NT	T_cells
ATAGCGACACAGCAGATAGGATGA_1_1_1_1_1	1NT_P21	4614	514	1.97226	Singlet	0.176923	6	6	NT	B_cells
ATAGCGACAGAGTCAACCGACAAC_1_1_1_1_1	1NT_P21	2483	1027	13.089	Singlet	0.210769	15	15	NT	Mesenchymal_cells
ATAGCGACAGATCGCAAGCCATGC_1_1_1_1_1	1NT_P21	5662	1444	9.69622	Singlet	0.281538	5	5	NT	Myeloid_cells
ATAGCGACAGCACCTCACACAGAA_1_1_1_1_1	1NT_P21	3598	1101	10.6726	Singlet	0.170769	13	13	NT	B_cells
ATAGCGACAGTACAAGACTATGCA_1_1_1_1_1	1NT_P21	4932	1224	12.5507	Singlet	0.190769	2	2	NT	Myeloid_cells
ATAGCGACAGTCACTAAGGCTAAC_1_1_1_1_1	1NT_P21	2069	788	7.63654	Singlet	0.00615385	3	3	NT	T_cells
ATAGCGACAGTGGTCACGCTGATC_1_1_1_1_1	1NT_P21	7726	1799	10.8335	Singlet	0.204615	2	2	NT	Myeloid_cells
ATAGCGACATAGCGACAGTCACTA_1_1_1_1_1	1NT_P21	3027	860	12.9832	Singlet	0.0953846	13	13	NT	B_cells
ATAGCGACATGCCTAATCCGTCTA_1_1_1_1_1	1NT_P21	3366	1171	14.7653	Singlet	0.186154	15	15	NT	Mesenchymal_cells
ATAGCGACATTGAGGAAGATGTAC_1_1_1_1_1	1NT_P21	5536	1601	7.20737	Singlet	0.261538	0	0	NT	Myeloid_cells
ATAGCGACCAAGACTACATCAAGT_1_1_1_1_1	1NT_P21	2205	734	5.57823	Singlet	0.0153846	3	3	NT	T_cells
ATAGCGACCACCTTACGCCACATA_1_1_1_1_1	1NT_P21	4518	1254	16.5117	Singlet	0.223077	5	5	NT	Myeloid_cells
ATAGCGACCACTTCGATGGCTTCA_1_1_1_1_1	1NT_P21	2097	831	7.77301	Singlet	0.0107692	3	3	NT	T_cells
ATAGCGACCAGATCTGACCTCCAA_1_1_1_1_1	1NT_P21	4564	1268	7.99737	Singlet	0.226154	14	14	NT	Myeloid_cells
ATAGCGACCAGCGTTAAATCCGTC_1_1_1_1_1	1NT_P21	3026	826	3.33774	Singlet	0.0369231	3	3	NT	T_cells
ATAGCGACCATCAAGTCAACCACA_1_1_1_1_1	1NT_P21	2492	977	7.98555	Singlet	0.0630769	12	12	NT	T_cells
ATAGCGACCCATCCTCAATGTTGC_1_1_1_1_1	1NT_P21	2053	676	9.79055	Singlet	0.00615385	3	3	NT	T_cells
ATAGCGACCCTCCTGACGCATACA_1_1_1_1_1	1NT_P21	8370	2282	7.8853	Singlet	0.327692	5	5	NT	Myeloid_cells
ATAGCGACCCTCTATCACAAGCTA_1_1_1_1_1	1NT_P21	2714	859	8.36404	Singlet	0.110769	13	13	NT	B_cells
ATAGCGACCCTCTATCAGATCGCA_1_1_1_1_1	1NT_P21	15501	867	1.30959	Singlet	0.186154	6	6	NT	B_cells
ATAGCGACCGACACACGAGTTAGC_1_1_1_1_1	1NT_P21	3596	1162	6.89655	Singlet	0.172308	2	2	NT	Myeloid_cells
ATAGCGACCGACTGGAAAACATCG_1_1_1_1_1	1NT_P21	5273	1296	11.3598	Singlet	0.158462	2	2	NT	Myeloid_cells
ATAGCGACCGCATACAAGTGGTCA_1_1_1_1_1	1NT_P21	2279	676	16.7179	Singlet	0.0507692	13	13	NT	B_cells
ATAGCGACCGCATACATCTTCACA_1_1_1_1_1	1NT_P21	2038	797	11.4328	Singlet	0.0261538	12	12	NT	T_cells
ATAGCGACCTCAATGAAGCAGGAA_1_1_1_1_1	1NT_P21	4753	1634	8.20534	Singlet	0.373846	11	11	NT	Endothelial
ATAGCGACCTGTAGCCAGCAGGAA_1_1_1_1_1	1NT_P21	2148	934	6.93669	Singlet	0.0523077	8	8	NT	NK_cells
ATAGCGACGACTAGTACGGATTGC_1_1_1_1_1	1NT_P21	2044	614	8.31703	Singlet	0.0107692	3	3	NT	T_cells
ATAGCGACGAGCTGAAAGTCACTA_1_1_1_1_1	1NT_P21	3975	1199	9.28302	Singlet	0.267692	5	5	NT	Myeloid_cells
ATAGCGACGATAGACAACACGACC_1_1_1_1_1	1NT_P21	6870	1654	11.4556	Singlet	0.3	0	0	NT	Myeloid_cells
ATAGCGACGCCACATAATAGCGAC_1_1_1_1_1	1NT_P21	7589	2017	8.24878	Singlet	0.306154	4	4	NT	Myeloid_cells
ATAGCGACGCTAACGAAACGCTTA_1_1_1_1_1	1NT_P21	5745	1267	10.2872	Singlet	0.312308	6	6	NT	B_cells
ATAGCGACGCTAACGAAACTCACC_1_1_1_1_1	1NT_P21	6141	1452	10.1775	Singlet	0.207692	2	2	NT	Myeloid_cells
ATAGCGACGGAGAACAAGCCATGC_1_1_1_1_1	1NT_P21	2167	878	5.03	Singlet	0.0230769	3	3	NT	T_cells
ATAGCGACGGTGCGAAACAAGCTA_1_1_1_1_1	1NT_P21	2141	886	9.10789	Singlet	0.0169231	12	12	NT	T_cells
ATAGCGACTATCAGCAAATCCGTC_1_1_1_1_1	1NT_P21	2484	810	12.963	Singlet	0.00615385	3	3	NT	T_cells
ATAGCGACTATCAGCAACACGACC_1_1_1_1_1	1NT_P21	3242	1161	9.46946	Singlet	0.266154	5	5	NT	Myeloid_cells
ATAGCGACTATCAGCAAGTCACTA_1_1_1_1_1	1NT_P21	5154	1635	7.2371	Singlet	0.326154	4	4	NT	Myeloid_cells
ATAGCGACTGAAGAGAAGCAGGAA_1_1_1_1_1	1NT_P21	2488	938	4.34084	Singlet	0.08	4	4	NT	Myeloid_cells
ATAGCGACTGGTGGTAAGAGTCAA_1_1_1_1_1	1NT_P21	2126	593	11.1007	Singlet	0.0353846	13	13	NT	B_cells
ATAGCGACTGGTGGTACTAAGGTC_1_1_1_1_1	1NT_P21	2868	1070	8.33333	Singlet	0.0846154	12	12	NT	T_cells
ATAGCGACTTCACGCAAACGTGAT_1_1_1_1_1	1NT_P21	2628	896	13.5464	Singlet	0.173846	14	14	NT	Myeloid_cells
ATAGCGACTTCACGCAGGAGAACA_1_1_1_1_1	1NT_P21	2784	1264	16.4871	Singlet	0.307692	17	17	NT	HPCs
ATCATTCCAAACATCGAGTCACTA_1_1_1_1_1	1NT_P21	2252	728	10.0355	Singlet	0.0646154	13	13	NT	B_cells
ATCATTCCAAACATCGCACCTTAC_1_1_1_1_1	1NT_P21	4471	909	7.13487	Singlet	0.266154	6	6	NT	B_cells
ATCATTCCAACAACCAGTACGCAA_1_1_1_1_1	1NT_P21	3693	1523	4.68454	Singlet	0.373846	23	23	NT	Endothelial
ATCATTCCAACGTGATACAAGCTA_1_1_1_1_1	1NT_P21	2778	928	8.56731	Singlet	0.0384615	19	19	NT	T_cells
ATCATTCCAAGGACACATTGAGGA_1_1_1_1_1	1NT_P21	2116	909	13.9887	Singlet	0.0492308	8	8	NT	NK_cells
ATCATTCCAAGGACACGCGAGTAA_1_1_1_1_1	1NT_P21	6623	1594	12.1999	Singlet	0.229231	0	0	NT	Myeloid_cells
ATCATTCCAAGGTACAACAGCAGA_1_1_1_1_1	1NT_P21	2305	777	7.89588	Singlet	0.00615385	3	3	NT	T_cells
ATCATTCCAATCCGTCAACAACCA_1_1_1_1_1	1NT_P21	6070	2294	8.48435	Singlet	0.309231	17	17	NT	HPCs
ATCATTCCACAGATTCCGACTGGA_1_1_1_1_1	1NT_P21	4119	1592	14.5424	Singlet	0.372308	9	9	NT	Endothelial
ATCATTCCACATTGGCCAAGACTA_1_1_1_1_1	1NT_P21	3268	1210	10.8017	Singlet	0.146154	8	8	NT	NK_cells
ATCATTCCACATTGGCCAGATCTG_1_1_1_1_1	1NT_P21	2792	1152	8.16619	Singlet	0.133846	8	8	NT	NK_cells
ATCATTCCACATTGGCGTACGCAA_1_1_1_1_1	1NT_P21	7599	1905	8.61956	Singlet	0.232308	2	2	NT	Myeloid_cells
ATCATTCCACCACTGTAAACATCG_1_1_1_1_1	1NT_P21	6642	1918	6.41373	Singlet	0.366154	14	14	NT	Myeloid_cells
ATCATTCCACCTCCAAAGCACCTC_1_1_1_1_1	1NT_P21	2583	894	8.01394	Singlet	0.0353846	3	3	NT	T_cells
ATCATTCCACGTATCAACATTGGC_1_1_1_1_1	1NT_P21	4562	1086	4.42788	Singlet	0.283077	6	6	NT	B_cells
ATCATTCCAGATCGCAACAGATTC_1_1_1_1_1	1NT_P21	4557	1452	7.37327	Singlet	0.264615	3	3	NT	T_cells
ATCATTCCAGATCGCAGCTCGGTA_1_1_1_1_1	1NT_P21	2177	706	8.5898	Singlet	0.00307692	3	3	NT	T_cells
ATCATTCCAGCCATGCTGGCTTCA_1_1_1_1_1	1NT_P21	2980	769	7.04698	Singlet	0.0276923	3	3	NT	T_cells
ATCATTCCAGTCACTACCAGTTCA_1_1_1_1_1	1NT_P21	4223	1379	9.59034	Singlet	0.203077	0	0	NT	Myeloid_cells
ATCATTCCAGTCACTAGAGCTGAA_1_1_1_1_1	1NT_P21	4216	455	2.46679	Singlet	0.195385	6	6	NT	B_cells
ATCATTCCATAGCGACCTAAGGTC_1_1_1_1_1	1NT_P21	2649	1043	4.49226	Singlet	0.206154	16	16	NT	Myeloid_cells
ATCATTCCATTGAGGAACATTGGC_1_1_1_1_1	1NT_P21	11932	927	1.89407	Singlet	0.207692	6	6	NT	B_cells
ATCATTCCATTGGCTCAGTCACTA_1_1_1_1_1	1NT_P21	14744	2622	7.69126	Singlet	0.287692	4	4	NT	Myeloid_cells
ATCATTCCATTGGCTCCAGCGTTA_1_1_1_1_1	1NT_P21	2138	878	7.99813	Singlet	0.0507692	12	12	NT	T_cells
ATCATTCCCAAGACTAAACCGAGA_1_1_1_1_1	1NT_P21	2090	891	11.5789	Singlet	0.0369231	12	12	NT	T_cells
ATCATTCCCAAGACTAACAAGCTA_1_1_1_1_1	1NT_P21	5306	1613	15.9065	Singlet	0.321538	15	15	NT	Mesenchymal_cells
ATCATTCCCAATGGAAAACCGAGA_1_1_1_1_1	1NT_P21	2133	873	11.7675	Singlet	0.0230769	3	3	NT	T_cells
ATCATTCCCAATGGAAATTGGCTC_1_1_1_1_1	1NT_P21	2056	753	8.17121	Singlet	0.101538	21	21	NT	MAST
ATCATTCCCACTTCGAAGTCACTA_1_1_1_1_1	1NT_P21	2591	988	8.7611	Singlet	0.247692	5	5	NT	Myeloid_cells
ATCATTCCCATACCAATCTTCACA_1_1_1_1_1	1NT_P21	2980	1004	11.8121	Singlet	0.252308	6	6	NT	B_cells
ATCATTCCCCAGTTCACCTCTATC_1_1_1_1_1	1NT_P21	6527	1668	7.76773	Singlet	0.216923	0	0	NT	Myeloid_cells
ATCATTCCCCATCCTCAGTACAAG_1_1_1_1_1	1NT_P21	2310	821	10.2165	Singlet	0.00769231	3	3	NT	T_cells
ATCATTCCCCATCCTCCCTCCTGA_1_1_1_1_1	1NT_P21	2019	665	9.95542	Singlet	0.0784615	4	4	NT	Myeloid_cells
ATCATTCCCCGTGAGAATCATTCC_1_1_1_1_1	1NT_P21	2319	703	10.3924	Singlet	0.0215385	3	3	NT	T_cells
ATCATTCCCCGTGAGAGAGCTGAA_1_1_1_1_1	1NT_P21	3087	908	13.3787	Singlet	0.106154	4	4	NT	Myeloid_cells
ATCATTCCCCTAATCCCGCTGATC_1_1_1_1_1	1NT_P21	4676	1561	8.19076	Singlet	0.353846	11	11	NT	Endothelial
ATCATTCCCCTCCTGAACAGCAGA_1_1_1_1_1	1NT_P21	4257	1540	16.0207	Singlet	0.352308	17	17	NT	HPCs
ATCATTCCCGAACTTAATTGGCTC_1_1_1_1_1	1NT_P21	9701	1224	2.41212	Singlet	0.252308	16	16	NT	Myeloid_cells
ATCATTCCCGACTGGAAGATGTAC_1_1_1_1_1	1NT_P21	4910	1430	7.96334	Singlet	0.286154	5	5	NT	Myeloid_cells
ATCATTCCCGCATACACCATCCTC_1_1_1_1_1	1NT_P21	2658	1018	7.63732	Singlet	0.0830769	3	3	NT	T_cells
ATCATTCCCGGATTGCCAAGGAGC_1_1_1_1_1	1NT_P21	2673	1153	6.02319	Singlet	0.138462	7	7	NT	T_cells
ATCATTCCCTAAGGTCAACCGAGA_1_1_1_1_1	1NT_P21	2771	1078	18.4771	Singlet	0.198462	5	5	NT	Myeloid_cells
ATCATTCCCTCAATGACTAAGGTC_1_1_1_1_1	1NT_P21	3314	510	4.828	Singlet	0.190769	6	6	NT	B_cells
ATCATTCCCTGAGCCACTGGCATA_1_1_1_1_1	1NT_P21	3971	1291	8.58726	Singlet	0.213846	12	12	NT	T_cells
ATCATTCCCTGGCATAAGTCACTA_1_1_1_1_1	1NT_P21	5308	1613	9.87189	Singlet	0.249231	5	5	NT	Myeloid_cells
ATCATTCCCTGTAGCCTGGTGGTA_1_1_1_1_1	1NT_P21	3159	1040	8.16714	Singlet	0.126154	5	5	NT	Myeloid_cells
ATCATTCCGAACAGGCCGCTGATC_1_1_1_1_1	1NT_P21	3685	1112	6.29579	Singlet	0.144615	4	4	NT	Myeloid_cells
ATCATTCCGAATCTGAAACTCACC_1_1_1_1_1	1NT_P21	19736	2006	3.01986	Singlet	0.213846	6	6	NT	B_cells
ATCATTCCGACTAGTAACGCTCGA_1_1_1_1_1	1NT_P21	3690	1490	4.82385	Singlet	0.356923	7	7	NT	T_cells
ATCATTCCGACTAGTACCTCTATC_1_1_1_1_1	1NT_P21	2301	847	11.256	Singlet	0.0123077	3	3	NT	T_cells
ATCATTCCGAGTTAGCAAGGTACA_1_1_1_1_1	1NT_P21	7563	2100	6.5318	Singlet	0.358462	16	16	NT	Myeloid_cells
ATCATTCCGATAGACACACTTCGA_1_1_1_1_1	1NT_P21	2294	807	13.034	Singlet	0.00769231	3	3	NT	T_cells
ATCATTCCGATGAATCATCCTGTA_1_1_1_1_1	1NT_P21	2034	600	11.2094	Singlet	0.02	3	3	NT	T_cells
ATCATTCCGCCAAGACACCACTGT_1_1_1_1_1	1NT_P21	2948	1168	15.2307	Singlet	0.253846	15	15	NT	Mesenchymal_cells
ATCATTCCGCCAAGACACGCTCGA_1_1_1_1_1	1NT_P21	3828	1674	9.90073	Singlet	0.313846	17	17	NT	HPCs
ATCATTCCGCCAAGACCCGTGAGA_1_1_1_1_1	1NT_P21	2029	839	9.01922	Singlet	0.0230769	12	12	NT	T_cells
ATCATTCCGCTCGGTACAAGGAGC_1_1_1_1_1	1NT_P21	3752	1263	10.0746	Singlet	0.136923	12	12	NT	T_cells
ATCATTCCGGTGCGAACATCAAGT_1_1_1_1_1	1NT_P21	2306	886	10.5377	Singlet	0.0292308	8	8	NT	NK_cells
ATCATTCCTCTTCACAACAGATTC_1_1_1_1_1	1NT_P21	4827	1273	12.6165	Singlet	0.141538	2	2	NT	Myeloid_cells
ATCCTGTAAAACATCGTGGAACAA_1_1_1_1_1	1NT_P21	2423	642	10.5654	Singlet	0.0215385	18	18	NT	Myeloid_cells
ATCCTGTAAACAACCACGAACTTA_1_1_1_1_1	1NT_P21	2930	1257	16.1433	Singlet	0.315385	17	17	NT	HPCs
ATCCTGTAAACGCTTAAACCGAGA_1_1_1_1_1	1NT_P21	6409	1851	8.31643	Singlet	0.353846	5	5	NT	Myeloid_cells
ATCCTGTAAACGCTTAAAGGTACA_1_1_1_1_1	1NT_P21	2430	791	9.67078	Singlet	0.112308	13	13	NT	B_cells
ATCCTGTAAACGTGATCAATGGAA_1_1_1_1_1	1NT_P21	3905	1506	14.6991	Singlet	0.307692	1	1	NT	Malignant_cells
ATCCTGTAAAGACGGAGTCTGTCA_1_1_1_1_1	1NT_P21	2374	803	6.61331	Singlet	0.0846154	21	21	NT	MAST
ATCCTGTAAAGGACACAATGTTGC_1_1_1_1_1	1NT_P21	16487	1024	1.04931	Singlet	0.193846	6	6	NT	B_cells
ATCCTGTAAAGGACACGGTGCGAA_1_1_1_1_1	1NT_P21	3162	1083	9.99367	Singlet	0.112308	4	4	NT	Myeloid_cells
ATCCTGTAAAGGACACTCTTCACA_1_1_1_1_1	1NT_P21	10338	1421	2.84388	Singlet	0.250769	16	16	NT	Myeloid_cells
ATCCTGTAAAGGTACATCTTCACA_1_1_1_1_1	1NT_P21	10789	1149	2.21522	Singlet	0.223077	6	6	NT	B_cells
ATCCTGTAAATGTTGCGCCACATA_1_1_1_1_1	1NT_P21	4345	1102	11.4154	Singlet	0.0876923	3	3	NT	T_cells
ATCCTGTAACAGCAGAAACGCTTA_1_1_1_1_1	1NT_P21	9263	1383	5.07395	Singlet	0.273846	6	6	NT	B_cells
ATCCTGTAACCACTGTCCGACAAC_1_1_1_1_1	1NT_P21	2217	779	5.90889	Singlet	0.0769231	21	21	NT	MAST
ATCCTGTAACGCTCGAACACAGAA_1_1_1_1_1	1NT_P21	3624	487	1.84879	Singlet	0.192308	6	6	NT	B_cells
ATCCTGTAACGCTCGACGACACAC_1_1_1_1_1	1NT_P21	2318	668	8.23986	Singlet	0.0153846	3	3	NT	T_cells
ATCCTGTAAGATCGCAAACCGAGA_1_1_1_1_1	1NT_P21	9025	718	1.59557	Singlet	0.209231	6	6	NT	B_cells
ATCCTGTAAGATGTACGAGTTAGC_1_1_1_1_1	1NT_P21	2986	955	14.635	Singlet	0.14	0	0	NT	Myeloid_cells
ATCCTGTAAGCACCTCCATCAAGT_1_1_1_1_1	1NT_P21	2577	952	8.42064	Singlet	0.0507692	8	8	NT	NK_cells
ATCCTGTAAGCACCTCTATCAGCA_1_1_1_1_1	1NT_P21	2349	892	6.81141	Singlet	0.0446154	12	12	NT	T_cells
ATCCTGTAAGCCATGCAGCCATGC_1_1_1_1_1	1NT_P21	2122	700	9.89632	Singlet	0.00923077	3	3	NT	T_cells
ATCCTGTAAGTCACTACATCAAGT_1_1_1_1_1	1NT_P21	2670	918	10.1873	Singlet	0.0353846	3	3	NT	T_cells
ATCCTGTAATCATTCCTGGTGGTA_1_1_1_1_1	1NT_P21	3666	1318	7.61047	Singlet	0.178462	8	8	NT	NK_cells
ATCCTGTAATTGGCTCGTCTGTCA_1_1_1_1_1	1NT_P21	4689	1201	10.0235	Singlet	0.144615	2	2	NT	Myeloid_cells
ATCCTGTACAACCACAGACTAGTA_1_1_1_1_1	1NT_P21	4057	1115	6.60587	Singlet	0.156923	0	0	NT	Myeloid_cells
ATCCTGTACAACCACAGGAGAACA_1_1_1_1_1	1NT_P21	2674	1169	12.1915	Singlet	0.338462	11	11	NT	Endothelial
ATCCTGTACAATGGAAACATTGGC_1_1_1_1_1	1NT_P21	3674	1434	17.4197	Singlet	0.349231	1	1	NT	Malignant_cells
ATCCTGTACAATGGAACGCATACA_1_1_1_1_1	1NT_P21	2123	796	6.68865	Singlet	0.00461538	3	3	NT	T_cells
ATCCTGTACACTTCGAACCACTGT_1_1_1_1_1	1NT_P21	4332	1154	13.2964	Singlet	0.113846	2	2	NT	Myeloid_cells
ATCCTGTACATACCAAAGCAGGAA_1_1_1_1_1	1NT_P21	2255	869	5.63193	Singlet	0.0430769	3	3	NT	T_cells
ATCCTGTACATCAAGTATAGCGAC_1_1_1_1_1	1NT_P21	4324	1249	10.9852	Singlet	0.136923	2	2	NT	Myeloid_cells
ATCCTGTACCATCCTCAAGAGATC_1_1_1_1_1	1NT_P21	16451	2586	5.84767	Singlet	0.378462	24	24	NT	B_cells
ATCCTGTACCGAAGTACAACCACA_1_1_1_1_1	1NT_P21	2794	1038	12.0616	Singlet	0.189231	13	13	NT	B_cells
ATCCTGTACCGACAACGTACGCAA_1_1_1_1_1	1NT_P21	2440	905	11.1885	Singlet	0.178462	14	14	NT	Myeloid_cells
ATCCTGTACCTCCTGAACACGACC_1_1_1_1_1	1NT_P21	2916	884	12.0027	Singlet	0.0815385	13	13	NT	B_cells
ATCCTGTACCTCCTGACCTCCTGA_1_1_1_1_1	1NT_P21	2230	849	6.99552	Singlet	0.00615385	3	3	NT	T_cells
ATCCTGTACCTCTATCAACCGAGA_1_1_1_1_1	1NT_P21	6338	1632	11.7861	Singlet	0.207692	0	0	NT	Myeloid_cells
ATCCTGTACGACACACAGCCATGC_1_1_1_1_1	1NT_P21	3468	1037	14.1003	Singlet	0.127692	13	13	NT	B_cells
ATCCTGTACGACTGGAAGTCACTA_1_1_1_1_1	1NT_P21	2821	887	10.67	Singlet	0.0184615	3	3	NT	T_cells
ATCCTGTACTGTAGCCATGCCTAA_1_1_1_1_1	1NT_P21	2402	956	9.32556	Singlet	0.0615385	12	12	NT	T_cells
ATCCTGTAGAATCTGAGCTAACGA_1_1_1_1_1	1NT_P21	6902	1893	11.388	Singlet	0.323077	5	5	NT	Myeloid_cells
ATCCTGTAGAGCTGAAAAACATCG_1_1_1_1_1	1NT_P21	2680	1142	9.47761	Singlet	0.184615	7	7	NT	T_cells
ATCCTGTAGAGCTGAAACACGACC_1_1_1_1_1	1NT_P21	11894	686	1.34522	Singlet	0.187692	6	6	NT	B_cells
ATCCTGTAGAGTTAGCCTGGCATA_1_1_1_1_1	1NT_P21	4088	1389	8.53718	Singlet	0.243077	12	12	NT	T_cells
ATCCTGTAGCCACATACATCAAGT_1_1_1_1_1	1NT_P21	3298	1091	6.33717	Singlet	0.133846	2	2	NT	Myeloid_cells
ATCCTGTAGCCACATAGATGAATC_1_1_1_1_1	1NT_P21	9282	848	1.51907	Singlet	0.201538	6	6	NT	B_cells
ATCCTGTAGCGAGTAACAACCACA_1_1_1_1_1	1NT_P21	9046	1755	8.9874	Singlet	0.361538	6	6	NT	B_cells
ATCCTGTAGCTCGGTAACTATGCA_1_1_1_1_1	1NT_P21	5258	1292	8.90072	Singlet	0.204615	14	14	NT	Myeloid_cells
ATCCTGTAGGAGAACAGAATCTGA_1_1_1_1_1	1NT_P21	2448	876	6.78105	Singlet	0.0184615	3	3	NT	T_cells
ATCCTGTAGTCGTAGAACAGCAGA_1_1_1_1_1	1NT_P21	2582	939	7.93958	Singlet	0.126154	21	21	NT	MAST
ATCCTGTAGTCTGTCAATCATTCC_1_1_1_1_1	1NT_P21	5857	1705	6.81236	Singlet	0.355385	20	20	NT	Myeloid_cells
ATCCTGTAGTGTTCTAACGCTCGA_1_1_1_1_1	1NT_P21	2313	813	8.51708	Singlet	0.00461538	19	19	NT	T_cells
ATCCTGTAGTGTTCTACACTTCGA_1_1_1_1_1	1NT_P21	3578	1439	19.0609	Singlet	0.363077	17	17	NT	HPCs
ATCCTGTATAGGATGAGCTCGGTA_1_1_1_1_1	1NT_P21	12725	1442	3.05697	Singlet	0.241538	6	6	NT	B_cells
ATCCTGTATATCAGCAAAACATCG_1_1_1_1_1	1NT_P21	2940	1079	5.34014	Singlet	0.113846	8	8	NT	NK_cells
ATCCTGTATCTTCACATATCAGCA_1_1_1_1_1	1NT_P21	5954	1639	8.17938	Singlet	0.229231	2	2	NT	Myeloid_cells
ATCCTGTATGGTGGTAAACAACCA_1_1_1_1_1	1NT_P21	3307	1145	13.7587	Singlet	0.123077	3	3	NT	T_cells
ATCCTGTATGGTGGTAACAGATTC_1_1_1_1_1	1NT_P21	2398	572	9.88324	Singlet	0.0169231	3	3	NT	T_cells
ATCCTGTATTCACGCAACAGCAGA_1_1_1_1_1	1NT_P21	9323	2363	8.1197	Singlet	0.361538	7	7	NT	T_cells
ATGCCTAAAACGTGATCCTCCTGA_1_1_1_1_1	1NT_P21	8473	1910	5.20477	Singlet	0.255385	2	2	NT	Myeloid_cells
[truncated: 40,073 more rows]
